# Supplementary material for: Designing Dietary Recommendations Using System Level Interactomics Analysis and Network-Based Inference
Source: Front Physiol. 2017 Sep 28;8:753. doi: 10.3389/fphys.2017.00753 (PMC5625024; doi:10.3389/fphys.2017.00753)
Supplement: Supplementary file 1 [file Table1.XLS]

## Sheet: Disease
Table S1 Disease datasets used in this study
Diseases	Datasets	Sources
Acute hepatitis C	GSE38597	GEO
Acute lung injury	GSE1871	GEO
Acute nonlymphocytic leukemia	GSE12662	GEO
Acute nonlymphocytic leukemia	GSE17054	GEO
Adenoma of small intestine	GSE422_adenoma	GEO
Adenovirus infection	GSE3172-GPL75	GEO
Adenovirus infection	GSE3172-GPL76	GEO
AIDS with encephalitis	GSE3489	GEO
Alcoholic hepatitis	GSE28619	GEO
Alpha-1 antitrypsin deficiency-related emphysema	GSE1122_Alpha-1_emphysema	GEO
Alzheimer's	GSE12685	GEO
Alzheimer's	GSE1297	GEO
Alzheimer's	GSE16759	GEO
AML	GSE14924_CD4	GEO
AML	GSE14924_CD8	GEO
AML	GSE9476	GEO
AML	GSE14924_CD4	GEO
Ankylosing spondylitis	GSE11886	GEO
Asthma	GSE13396	GEO
Asthma	GSE18965	GEO
Asthma	GSE22528	GEO
Atopic dermatitis	GSE16161_GPL570	GEO
Atrial fibrillation	GSE14975	GEO
Bacterial infection	GSE4748	GEO
Barrett	GSE13083	GEO
Barrett	GSE1420	GEO
Bipolar disorder	GSE12679	GEO
Bipolar disorder	GSE5389	GEO
Bipolar disorder	GSE5388	GEO
Bladder cancer	GSE3167	GEO
Bladder cancer	GSE7476	GEO
Brain tumor	GSE12907	GEO
Brain tumor	GSE7696	GEO
Breast cancer	GSE10780	GEO
Breast cancer	GSE9574	GEO
Breast cancer	GSE5764	GEO
Carcinoma in situ of small intestine	GSE422_carcinoma	GEO
Cardiac hypertrophy	GSE739	GEO
Cardiac inflammation	GSE4172	GEO
Cardiomyopathy	GSE1869	GEO
CD	GSE3365_CD	GEO
CD	GSE66545_artery	GEO
CD	GSE66545_vein	GEO
CD	GSE6731_affected_CD	GEO
Cervical cancer	GSE6791	GEO
Cervical cancer	GSE7803	GEO
Cervical cancer	GSE9750	GEO
Childhood absence epilepsy	GSE7486	GEO
Chronic cigarette smoking	GSE3320	GEO
Chronic intermittent hypoxia	GSE1873	GEO
Chronic obstructive airway disease	GSE3212	GEO
Clinically isolated syndrome	GSE13732	GEO
Clinically isolated syndrome	GSE14895_GPL96	GEO
CML	GSE5550	GEO
Colon cancer	GSE15960	GEO
Colon cancer	GSE20916	GEO
Colon cancer	GSE4107	GEO
Colon cancer	GSE9348	GEO
Complex dental caries	GSE1629	GEO
Congestive heart failure	GSE8331	GEO
COPD	GSE13896	GEO
COPD	GSE8545	GEO
COPD	GSE8581	GEO
Dehydration	GSE3131	GEO
Diabetes	GSE15932	GEO
Diabetes	GSE20966	GEO
Diabetes	GSE23343	GEO
Diabetes	GSE25462	GEO
Diabetes	GSE9006_GPL96	GEO
Diabetes	GSE9006_GPL97	GEO
Diabetes	GSE13760	GEO
Dilated cardiomyopathy	GSE3585	GEO
EAC	GSE1420_EAC	GEO
EAC	GSE26886	GEO
Emphysema	GSE1650	GEO
Endometriosis	GSE7305	GEO
Endometriosis	GSE7846	GEO
ESCC	GSE17351	GEO
ESCC	GSE20347	GEO
ESCC	GSE23400_GPL96	GEO
ESCC	GSE29001	GEO
ESCC	GSE33426	GEO
Escherichia coli infection of the central nervous system	GSE3253	GEO
Essential thrombocythemia	GSE2006	GEO
Exhaustion due to excessive exertion	GSE3606	GEO
Familial hypophosphatemic bone disease	GSE868	GEO
Fracture of femur	GSE1371	GEO
Fracture of femur	GSE594	GEO
Gastric cancer	GSE34111	GEO
Gastric cancer	GSE36076	GEO
Gastric cancer	GSE44740	GEO
Gastric cancer	GSE49515	GEO
Gastric cancer	GSE64951	GEO
Glioblastoma	GSE2485	GEO
HBV	GSE58208_HBV	GEO
HBV_ALF	GSE14668	GEO
HBV_ALF	GSE38941	GEO
HBV_associated HCC	GSE19665	GEO
HBV_associated HCC	GSE55092	GEO
HCC	GSE19665	GEO
HCC	GSE29721	GEO
HCC	GSE33006	GEO
HCC	GSE36076	GEO
HCC	GSE58208_HCC	GEO
HCV	GSE49954	GEO
heart failure	GSE670-GPL75	GEO
heart failure	GSE670-GPL76	GEO
Hepatitis C	GSE2067	GEO
HIV infection	GSE2504	GEO
Huntington's_Disease	GSE1751	GEO
Huntington's_Disease	GSE3248	GEO
Idiopathic pulmonary fibrosis	GSE1724	GEO
Interstitial cystitis	GSE11783	GEO
Interstitial cystitis	GSE11839	GEO
ISM - In situ melanoma of skin	GSE4587	GEO
JIA	GSE13501	GEO
JIA	GSE13849	GEO
JIA	GSE1402	GEO
JIA	GSE15645	GEO
Liver carcinoma	GSE1946	GEO
Lung adenocarcinoma	GSE27262	GEO
Lung adenocarcinoma	GSE40791	GEO
Lung cancer	GSE20189	GEO
Lung cancer	GSE30219	GEO
Lung cancer	GSE32175	GEO
Lung cancer	GSE54495	GEO
Macular degeneration	GSE1719	GEO
Malignant neoplasm of stomach	GSE2685	GEO
Multiple benign melanocytic nevi	GSE3189	GEO
Multiple myeloma patients with osteonecrosis of the jaw	GSE7116	GEO
Myelodysplastic syndrome	GSE19429	GEO
Nasopharyngeal carcinoma	GSE12452	GEO
Nasopharyngeal carcinoma	GSE13597	GEO
Nasopharyngeal carcinoma	GSE34573_GPL570	GEO
Nephropathy - diabetic	GSE1009	GEO
Non-insulin-dependent diabetes mellitus	GSE3068	GEO
Non-insulin-dependent diabetes mellitus	GSE642	GEO
NSCLC	GSE23066	GEO
NSCLC	GSE33532	GEO
Nutritional deficiency	GSE1776	GEO
Obese with type 2 diabetes	GSE15653	GEO
Osteoarthritis	GSE10575	GEO
Osteoarthritis	GSE12021_GPL96	GEO
Osteoarthritis	GSE12021_GPL97	GEO
Osteoarthritis	GSE16464	GEO
Ovarian cancer	GSE14001	GEO
Ovarian cancer	GSE14407	GEO
Pancreatic cancer	GSE14245	GEO
Pancreatic cancer	GSE15932_Pancreatic_cancer	GEO
Pancreatic cancer	GSE22780	GEO
Pancreatic cancer	GSE3868	GEO
Papillary thyroid carcinoma	GSE3467	GEO
Papillary thyroid carcinoma	GSE3678	GEO
Parkinson's	GSE6613	GEO
Parkinson's	GSE7621	GEO
Parkinson's	GSE8397_GPL97	GEO
PDAC	GSE15471	GEO
PDAC	GSE18670	GEO
PDAC	GSE32676	GEO
PDAC	GSE71989	GEO
Periodontitis	GSE10334	GEO
Polycystic ovary syndrome	GSE1615_GPL96	GEO
Polycystic ovary syndrome	GSE1615_GPL97	GEO
Polycystic ovary syndrome	GSE5090	GEO
Polycystic ovary syndrome	GSE5850	GEO
Polycystic ovary syndrome	GSE6798	GEO
Pressure overload cardiac hypertrophy	GSE2459	GEO
Prevention-of-osteoporosis	GSE7429	GEO
Primary Sjogren's syndrome	GSE23117	GEO
Primary Sjogren's syndrome	GSE40611	GEO
Primary Sjogren's syndrome	GSE7451	GEO
Prostate cancer	GSE12348	GEO
Prostate cancer	GSE17906	GEO
Pseudomonas infection	GSE923	GEO
Psoriasis	GSE13355	GEO
Psoriasis	GSE14905	GEO
Pulmonary hypertension	GSE703	GEO
Retinal damage	GSE1001	GEO
Rheumatoid arthritis	GSE4588	GEO
Sarcoidosis	GSE18781	GEO
Sarcoma tumor	GSE21122	GEO
Schizophrenia	GSE12679	GEO
Schizophrenia	GSE17612	GEO
Schizophrenia	GSE21138	GEO
Sepsis	GSE13205	GEO
Sepsis	GSE13904	GEO
Sepsis	GSE4479	GEO
Sepsis	GSE9960	GEO
SLE	GSE30153	GEO
SLE	GSE38351_GPL96	GEO
SLE	GSE50772	GEO
SLE	GSE61635	GEO
Small cell lung cancer	GSE10799	GEO
Spontaneously hypertensive	GSE2116	GEO
Squamous cell carcinoma	GSE2503	GEO
Squamous cell carcinoma of lung	GSE3268	GEO
Systemic juvenile idiopathic arthritis	GSE7753	GEO
Testicular cancer	GSE15220_GPL570	GEO
Testicular cancer	GSE18155_GPL96	GEO
Testicular cancer	GSE3218_GPL96	GEO
Testicular cancer	GSE3218_GPL97	GEO
Tuberculosis	GSE19444	GEO
Tuberculosis	GSE28623	GEO
Tuberculosis	GSE54992	GEO
Txnip deficient mice_Liver carcinoma	GSE2127	GEO
UC	GSE22619	GEO
UC	GSE3365_UC	GEO
UC	GSE38713	GEO
UC	GSE47908	GEO
UC	GSE6731_affected_UC	GEO
UC	GSE9452	GEO
Uterine fibroids	GSE2724	GEO
Uterine fibroids	GSE2725	GEO
Uterine fibroids	GSE593	GEO
Ventilator-associated lung injury	GSE2411	GEO
Vitamin A deficiency	GSE1600	GEO
Abbreviations: AML, acute myeloid leukemia; CD, Crohn's disease; CML, chronic myelogenous leukemia; COPD, chronic obstructive pulmonary disease; EAC, esophageal adenocarcinoma; ESCC, esophageal squamous cell carcinoma; HBV, hepatitis B virus; HBV-ALF, acute liver failure due to hepatitis B virus; HBV_associated HCC, hepatitis B virus-associated hepatocellular carcinoma; HCC, hepatocellular carcin…
