# Supplementary material for: Designing Dietary Recommendations Using System Level Interactomics Analysis and Network-Based Inference
Source: Front Physiol. 2017 Sep 28;8:753. doi: 10.3389/fphys.2017.00753 (PMC5625024; doi:10.3389/fphys.2017.00753)
Supplement: Supplementary file 2 [file Table2.XLS]

## Sheet: Drug
Table S2 Drug datasets used in this study
Corresponding disease	Drug	Datasets	Sources
diabetes	acetohexamide	acetohexamide,0.0000124,6,HL60,HT_HG-U133A,DMSO	Cmap
diabetes	acetohexamide	acetohexamide,0.0000124,6,MCF7,HT_HG-U133A,DMSO	Cmap
diabetes	acetohexamide	acetohexamide,0.0000124,6,PC3,HT_HG-U133A,DMSO	Cmap
starved myotubes,Nutritional deficiency,starved myotubes,Nutritional deficiency	adenosine monophosphate	E-MEXP-2285	ArrayExpress
ovarian cancer	altretamine	altretamine,0.000019,6,MCF7,HT_HG-U133A,DMSO	Cmap
ovarian cancer	altretamine	altretamine,0.000019,6,PC3,HT_HG-U133A,DMSO	Cmap
ovarian cancer	altretamine	altretamine,0.000019,6,HL60,HT_HG-U133A,DMSO	Cmap
heart failure,spontaneously hypertensive,spontaneously hypertensive,congestive heart failure	amiloride	amiloride,0.0000132,6,HL60,HG-U133A,DMSO	Cmap
heart failure,spontaneously hypertensive,spontaneously hypertensive,congestive heart failure	amiloride	amiloride,0.0000132,6,MCF7,HT_HG-U133A,DMSO	Cmap
heart failure,spontaneously hypertensive,spontaneously hypertensive,congestive heart failure	amiloride	amiloride,0.0000132,6,PC3,HG-U133A,DMSO	Cmap
heart failure,spontaneously hypertensive,spontaneously hypertensive,congestive heart failure	amiloride	amiloride,0.0000132,6,PC3,HT_HG-U133A,DMSO	Cmap
heart failure,spontaneously hypertensive,spontaneously hypertensive,congestive heart failure	amiloride	AMILORIDE_heart	DrugMatrix
emphysema,Alpha-1 Antitrypsin Deficiency-related emphysema,emphysema	aminophylline	aminophylline,0.0000096,6,HL60,HT_HG-U133A,DMSO	Cmap
emphysema,Alpha-1 Antitrypsin Deficiency-related emphysema,emphysema	aminophylline	aminophylline,0.0000096,6,PC3,HT_HG-U133A,DMSO	Cmap
emphysema,Alpha-1 Antitrypsin Deficiency-related emphysema,emphysema	aminophylline	aminophylline,0.0000096,6,MCF7,HT_HG-U133A,DMSO	Cmap
heart failure,congestive heart failure	amrinone	amrinone,0.0000214,6,HL60,HT_HG-U133A,DMSO	Cmap
heart failure,congestive heart failure	amrinone	amrinone,0.0000214,6,PC3,HT_HG-U133A,DMSO	Cmap
heart failure,congestive heart failure	amrinone	amrinone,0.0000214,6,MCF7,HT_HG-U133A,DMSO	Cmap
Parkinson's	apomorphine	apomorphine,0.0000064,6,HL60,HG-U133A,DMSO	Cmap
Parkinson's	apomorphine	apomorphine,0.0000064,6,PC3,HG-U133A,DMSO	Cmap
Parkinson's	apomorphine	apomorphine,0.0000064,6,PC3,HT_HG-U133A,DMSO	Cmap
Parkinson's	apomorphine	apomorphine,0.0000064,6,MCF7,HT_HG-U133A,DMSO	Cmap
myelodysplastic syndrome	azacitidine	azacitidine,0.0000164,6,PC3,HT_HG-U133A,DMSO	Cmap
myelodysplastic syndrome	azacitidine	azacitidine,0.0000164,6,MCF7,HT_HG-U133A,DMSO	Cmap
emphysema,Alpha-1 Antitrypsin Deficiency-related emphysema,emphysema	bambuterol	bambuterol,0.00001,6,MCF7,HT_HG-U133A,DMSO	Cmap
emphysema,Alpha-1 Antitrypsin Deficiency-related emphysema,emphysema	bambuterol	bambuterol,0.00001,6,PC3,HT_HG-U133A,DMSO	Cmap
breast cancer,gastric cancer,lung cancer,HCC,small cell lung cancer,NSCLC,NSCLC	bevacizumab	GSE39223	GEO
breast cancer,gastric cancer,lung cancer,HCC,small cell lung cancer,NSCLC,NSCLC	bevacizumab	GSE37956	GEO
breast cancer,gastric cancer,lung cancer,HCC,small cell lung cancer,NSCLC,NSCLC	bevacizumab	GSE48880	GEO
starved myotubes,Nutritional deficiency,starved myotubes,Nutritional deficiency	biotin	biotin,0.0000164,6,HL60,HT_HG-U133A,DMSO	Cmap
starved myotubes,Nutritional deficiency,starved myotubes,Nutritional deficiency	biotin	biotin,0.0000164,6,PC3,HT_HG-U133A,DMSO	Cmap
starved myotubes,Nutritional deficiency,starved myotubes,Nutritional deficiency	biotin	biotin,0.0000164,6,MCF7,HT_HG-U133A,DMSO	Cmap
Parkinson's	biperiden	biperiden,0.0000114,6,HL60,HT_HG-U133A,DMSO	Cmap
Parkinson's	biperiden	biperiden,0.0000114,6,PC3,HT_HG-U133A,DMSO	Cmap
Squamous cell carcinoma,Squamous cell carcinoma	bleomycin	GSE13330	GEO
Parkinson's	bromocriptine	bromocriptine,0.0000054,6,PC3,HG-U133A,DMSO	Cmap
Parkinson's	bromocriptine	bromocriptine,0.0000054,6,PC3,HT_HG-U133A,DMSO	Cmap
Parkinson's	bromocriptine	bromocriptine,0.0000054,6,MCF7,HT_HG-U133A,DMSO	Cmap
Parkinson's	bromocriptine	bromocriptine,0.0000054,6,HL60,HG-U133A,DMSO	Cmap
heart failure,congestive heart failure	bumetanide	bumetanide,0.000011,6,HL60,HT_HG-U133A,DMSO	Cmap
heart failure,congestive heart failure	bumetanide	bumetanide,0.000011,6,MCF7,HT_HG-U133A,DMSO	Cmap
heart failure,congestive heart failure	bumetanide	bumetanide,0.000011,6,PC3,HT_HG-U133A,DMSO	Cmap
prevention-of-osteoporosis,prevention-of-osteoporosis	calcitriol	GSE27220	GEO
prevention-of-osteoporosis,prevention-of-osteoporosis	calcitriol	CALCITRIOL_kidney	DrugMatrix
prevention-of-osteoporosis,prevention-of-osteoporosis	calcitriol	GSE35925	GEO
Ventricular hypertrophy,Pressure overload cardiac hypertrophy,Ventricular hypertrophy (& [left])	candesartan	GSE19954	GEO
Ventricular hypertrophy,Pressure overload cardiac hypertrophy,Ventricular hypertrophy (& [left])	candesartan	GSE2739	GEO
Ventricular hypertrophy,Pressure overload cardiac hypertrophy,Ventricular hypertrophy (& [left])	candesartan	CANDESARTAN_heart	DrugMatrix
osteoarthritis,rheumatoid arthritis	celecoxib	celecoxib,0.00001,6,MCF7,HG-U133A,DMSO	Cmap
osteoarthritis,rheumatoid arthritis	celecoxib	celecoxib,0.00001,6,MCF7,HT_HG-U133A_EA,DMSO	Cmap
Complex dental caries,Complex dental caries	chlorhexidine	chlorhexidine,0.000008,6,PC3,HT_HG-U133A,DMSO	Cmap
Complex dental caries,Complex dental caries	chlorhexidine	chlorhexidine,0.000008,6,MCF7,HT_HG-U133A,DMSO	Cmap
schizophrenia	chlorpromazine	chlorpromazine,0.000001,6,HL60,HT_HG-U133A,DMSO	Cmap
schizophrenia	chlorpromazine	chlorpromazine,0.000001,6,MCF7,HT_HG-U133A_EA,DMSO	Cmap
schizophrenia	chlorpromazine	chlorpromazine,0.000001,6,MCF7,HT_HG-U133A,DMSO	Cmap
schizophrenia	chlorpromazine	chlorpromazine,0.000001,6,PC3,HT_HG-U133A,DMSO	Cmap
schizophrenia	chlorpromazine	chlorpromazine,0.0000112,6,MCF7,HT_HG-U133A,DMSO	Cmap
schizophrenia	chlorpromazine	chlorpromazine,0.0000112,6,HL60,HT_HG-U133A,DMSO	Cmap
schizophrenia	chlorpromazine	chlorpromazine,0.0000112,6,PC3,HT_HG-U133A,DMSO	Cmap
diabetes	chlorpropamide	chlorpropamide,0.0000144,6,MCF7,HT_HG-U133A,DMSO	Cmap
diabetes	chlorpropamide	chlorpropamide,0.0000144,6,PC3,HT_HG-U133A,DMSO	Cmap
diabetes	chlorpropamide	chlorpropamide,0.0001,6,MCF7,HG-U133A,DMSO	Cmap
schizophrenia	clozapine	clozapine,0.00001,6,HL60,HT_HG-U133A,DMSO	Cmap
schizophrenia	clozapine	clozapine,0.00001,6,MCF7,HT_HG-U133A_EA,DMSO	Cmap
schizophrenia	clozapine	clozapine,0.00001,6,MCF7,HT_HG-U133A,DMSO	Cmap
schizophrenia	clozapine	clozapine,0.00001,6,PC3,HT_HG-U133A,DMSO	Cmap
schizophrenia	clozapine	clozapine,0.0000122,6,HL60,HT_HG-U133A,DMSO	Cmap
schizophrenia	clozapine	clozapine,0.0000122,6,MCF7,HT_HG-U133A,DMSO	Cmap
Tuberculosis,Tuberculosis	cycloserine	cycloserine,0.0000392,6,HL60,HT_HG-U133A,DMSO	Cmap
Tuberculosis,Tuberculosis	cycloserine	cycloserine,0.0000392,6,MCF7,HT_HG-U133A,DMSO	Cmap
Tuberculosis,Tuberculosis	cycloserine	cycloserine,0.0000392,6,PC3,HT_HG-U133A,DMSO	Cmap
Prostate Cancer	cyproterone	cyproterone,0.0000096,6,HL60,HT_HG-U133A,DMSO	Cmap
Prostate Cancer	cyproterone	cyproterone,0.0000096,6,MCF7,HT_HG-U133A,DMSO	Cmap
Prostate Cancer	cyproterone	cyproterone,0.0000096,6,PC3,HT_HG-U133A,DMSO	Cmap
acute-nonlymphocytic-leukemia,acute-nonlymphocytic-leukemia	daunorubicin	daunorubicin,0.000007,6,MCF7,HT_HG-U133A,DMSO	Cmap
acute-nonlymphocytic-leukemia,acute-nonlymphocytic-leukemia	daunorubicin	GSE57470	GEO
acute-nonlymphocytic-leukemia,acute-nonlymphocytic-leukemia	daunorubicin	DAUNORUBICIN_heart	DrugMatrix
acute-nonlymphocytic-leukemia,acute-nonlymphocytic-leukemia	daunorubicin	DAUNORUBICIN_liver	DrugMatrix
acute-nonlymphocytic-leukemia,acute-nonlymphocytic-leukemia	daunorubicin	DAUNORUBICIN_kidney	DrugMatrix
acute-nonlymphocytic-leukemia,acute-nonlymphocytic-leukemia	daunorubicin	daunorubicin,0.000001,6,MCF7,HT_HG-U133A,DMSO	GEO
acute-nonlymphocytic-leukemia,acute-nonlymphocytic-leukemia	daunorubicin	DAUNORUBICIN_hepatocytes	DrugMatrix
acute-nonlymphocytic-leukemia,acute-nonlymphocytic-leukemia	daunorubicin	GSE39091	GEO
myelodysplastic syndrome	decitabine	decitabine,0.0000001,6,MCF7,HT_HG-U133A_EA,DMSO	Cmap
rheumatoid arthritis	dexamethasone	dexamethasone,0.000001,6,MCF7,HG-U133A,DMSO	Cmap
rheumatoid arthritis	dexamethasone	dexamethasone,0.0000092,6,MCF7,HT_HG-U133A,DMSO	Cmap
rheumatoid arthritis	dexamethasone	dexamethasone,0.0000092,6,HL60,HG-U133A,DMSO	Cmap
rheumatoid arthritis	dexamethasone	dexamethasone,0.0000092,6,PC3,HT_HG-U133A,DMSO	Cmap
rheumatoid arthritis	diclofenac	diclofenac,0.0000126,6,MCF7,HT_HG-U133A,DMSO	Cmap
rheumatoid arthritis	diclofenac	diclofenac,0.0000126,6,PC3,HT_HG-U133A,DMSO	Cmap
Malignant neoplasm of prostate	diethylstilbestrol	diethylstilbestrol,0.000015,6,HL60,HT_HG-U133A,DMSO	Cmap
Malignant neoplasm of prostate	diethylstilbestrol	diethylstilbestrol,0.000015,6,PC3,HT_HG-U133A,DMSO	Cmap
Malignant neoplasm of prostate	diethylstilbestrol	DIETHYLSTILBESTROL_hepatocytes	DrugMatrix
Malignant neoplasm of prostate	diethylstilbestrol	diethylstilbestrol,0.000015,6,MCF7,HT_HG-U133A,DMSO	Cmap
Malignant neoplasm of prostate	diethylstilbestrol	DIETHYLSTILBESTROL_kidney	DrugMatrix
Malignant neoplasm of prostate	diethylstilbestrol	DIETHYLSTILBESTROL_liver	DrugMatrix
Malignant neoplasm of prostate	docetaxel	GSE70690	GEO
periodontitis	doxycycline	doxycycline,0.0000084,6,HL60,HT_HG-U133A,DMSO	Cmap
periodontitis	doxycycline	doxycycline,0.0000084,6,MCF7,HT_HG-U133A,DMSO	Cmap
periodontitis	doxycycline	doxycycline,0.0000084,6,PC3,HT_HG-U133A,DMSO	Cmap
periodontitis	doxycycline	doxycycline,0.0000144,6,MCF7,HT_HG-U133A_EA,DMSO	Cmap
prevention-of-osteoporosis,prevention-of-osteoporosis	equilin	equilin,0.000015,6,HL60,HT_HG-U133A,DMSO	Cmap
prevention-of-osteoporosis,prevention-of-osteoporosis	equilin	equilin,0.000015,6,PC3,HT_HG-U133A,DMSO	Cmap
prevention-of-osteoporosis,prevention-of-osteoporosis	equilin	equilin,0.000015,6,MCF7,HT_HG-U133A,DMSO	Cmap
prevention-of-osteoporosis,prevention-of-osteoporosis	ergocalciferol	ergocalciferol,0.00001,6,HL60,HT_HG-U133A,DMSO	Cmap
prevention-of-osteoporosis,prevention-of-osteoporosis	ergocalciferol	ergocalciferol,0.00001,6,MCF7,HT_HG-U133A,DMSO	Cmap
prevention-of-osteoporosis,prevention-of-osteoporosis	ergocalciferol	ergocalciferol,0.00001,6,PC3,HT_HG-U133A,DMSO	Cmap
lung cancer,NSCLC,small cell lung cancer,NSCLC,NSCLC	erlotinib	GSE57156	GEO
lung cancer,NSCLC,small cell lung cancer,NSCLC,NSCLC	erlotinib	ERLOTINIB_hepatocytes	DrugMatrix
lung cancer,NSCLC,small cell lung cancer,NSCLC,NSCLC	erlotinib	ERLOTINIB_kidney	DrugMatrix
lung cancer,NSCLC,small cell lung cancer,NSCLC,NSCLC	erlotinib	ERLOTINIB_liver	DrugMatrix
lung cancer,NSCLC,small cell lung cancer,NSCLC,NSCLC	erlotinib	GSE45891	GEO
prevention-of-osteoporosis,prevention-of-osteoporosis	estropipate	estropipate,0.0000092,6,PC3,HT_HG-U133A,DMSO	Cmap
prevention-of-osteoporosis,prevention-of-osteoporosis	estropipate	estropipate,0.0000092,6,HL60,HT_HG-U133A,DMSO	Cmap
prevention-of-osteoporosis,prevention-of-osteoporosis	estropipate	estropipate,0.0000092,6,MCF7,HT_HG-U133A,DMSO	Cmap
Tuberculosis,Tuberculosis	ethambutol	ethambutol,0.0000144,6,MCF7,HT_HG-U133A,DMSO	Cmap
Tuberculosis,Tuberculosis	ethambutol	ethambutol,0.0000144,6,PC3,HT_HG-U133A,DMSO	Cmap
Tuberculosis,Tuberculosis	ethambutol	ETHAMBUTOL_kidney	DrugMatrix
Tuberculosis,Tuberculosis	ethambutol	E-MTAB-798_Ethambutol	ArrayExpress
rheumatoid arthritis	fenoprofen	fenoprofen,0.0000072,6,HL60,HT_HG-U133A,DMSO	Cmap
rheumatoid arthritis	fenoprofen	fenoprofen,0.0000072,6,MCF7,HT_HG-U133A,DMSO	Cmap
rheumatoid arthritis	fenoprofen	fenoprofen,0.0000072,6,PC3,HT_HG-U133A,DMSO	Cmap
Macular degeneration,Macular degeneration	fenretinide	GSE33243	GEO
Macular degeneration,Macular degeneration	fenretinide	GSE17480	GEO
lung adenocarcinoma,lung adenocarcinoma	flavopiridol	GSE18552	GEO
lung adenocarcinoma,lung adenocarcinoma	flavopiridol	GSE18504	GEO
lung adenocarcinoma,lung adenocarcinoma	flavopiridol	GSE50624	GEO
Bacterial infection,Bacterial infection	flucloxacillin	flucloxacillin,0.0000084,6,HL60,HT_HG-U133A,DMSO	Cmap
Bacterial infection,Bacterial infection	flucloxacillin	flucloxacillin,0.0000084,6,MCF7,HT_HG-U133A,DMSO	Cmap
Bacterial infection,Bacterial infection	flucloxacillin	flucloxacillin,0.0000084,6,PC3,HT_HG-U133A,DMSO	Cmap
rheumatoid arthritis	flurbiprofen	flurbiprofen,0.0000164,6,HL60,HT_HG-U133A,DMSO	Cmap
rheumatoid arthritis	flurbiprofen	flurbiprofen,0.0000164,6,MCF7,HT_HG-U133A,DMSO	Cmap
rheumatoid arthritis	flurbiprofen	flurbiprofen,0.0000164,6,PC3,HT_HG-U133A,DMSO	Cmap
schizophrenia	fluspirilene	fluspirilene,0.0000084,6,PC3,HT_HG-U133A,DMSO	Cmap
schizophrenia	fluspirilene	fluspirilene,0.0000084,6,HL60,HT_HG-U133A,DMSO	Cmap
schizophrenia	fluspirilene	fluspirilene,0.0000084,6,MCF7,HT_HG-U133A,DMSO	Cmap
Prostate Cancer	flutamide	flutamide,0.0000144,6,PC3,HT_HG-U133A,DMSO	Cmap
Prostate Cancer	flutamide	flutamide,0.0000144,6,HL60,HT_HG-U133A,DMSO	Cmap
Prostate Cancer	flutamide	flutamide,0.0000144,6,MCF7,HT_HG-U133A,DMSO	Cmap
heart failure,congestive heart failure	furosemide	furosemide,0.000012,6,HL60,HG-U133A,DMSO	Cmap
heart failure,congestive heart failure	furosemide	furosemide,0.000012,6,MCF7,HT_HG-U133A,DMSO	Cmap
heart failure,congestive heart failure	furosemide	furosemide,0.000012,6,PC3,HT_HG-U133A,DMSO	Cmap
Malignant neoplasm of prostate,Prostate Cancer	genistein	genistein,0.00001,6,PC3,HT_HG-U133A,DMSO	Cmap
Malignant neoplasm of prostate,Prostate Cancer	genistein	genistein,0.00001,6,MCF7,HT_HG-U133A_EA,DMSO	Cmap
Malignant neoplasm of prostate,Prostate Cancer	genistein	genistein,0.00001,6,MCF7,HG-U133A,DMSO	Cmap
Malignant neoplasm of prostate,Prostate Cancer	genistein	genistein,0.000001,6,MCF7,HG-U133A,DMSO	Cmap
Malignant neoplasm of prostate,Prostate Cancer	genistein	GENISTEIN_liver	DrugMatrix
Malignant neoplasm of prostate,Prostate Cancer	genistein	GSE35242	GEO
Malignant neoplasm of prostate,Prostate Cancer	genistein	GSE43146	GEO
Malignant neoplasm of prostate,Prostate Cancer	genistein	genistein,0.00001,6,HL60,HT_HG-U133A,DMSO	Cmap
Malignant neoplasm of prostate,Prostate Cancer	genistein	genistein,0.00001,6,MCF7,HT_HG-U133A,DMSO	Cmap
Malignant neoplasm of prostate,Prostate Cancer	genistein	GSE43692	GEO
Malignant neoplasm of prostate,Prostate Cancer	genistein	GSE34074-GPL6947_Genisten	GEO
Malignant neoplasm of prostate,Prostate Cancer	genistein	GSE50705	GEO
diabetes	glibenclamide	glibenclamide,0.000008,6,MCF7,HT_HG-U133A,DMSO	Cmap
diabetes	glibenclamide	glibenclamide,0.000008,6,HL60,HG-U133A,DMSO	Cmap
diabetes	glibenclamide	glibenclamide,0.000008,6,PC3,HT_HG-U133A,DMSO	Cmap
diabetes	gliclazide	gliclazide,0.0000124,6,HL60,HG-U133A,DMSO	Cmap
diabetes	gliclazide	gliclazide,0.0000124,6,MCF7,HT_HG-U133A,DMSO	Cmap
diabetes	gliclazide	gliclazide,0.0000124,6,PC3,HT_HG-U133A,DMSO	Cmap
diabetes	glimepiride	glimepiride,0.0000082,6,HL60,HT_HG-U133A,DMSO	Cmap
diabetes	glimepiride	glimepiride,0.0000082,6,MCF7,HT_HG-U133A,DMSO	Cmap
diabetes	glimepiride	glimepiride,0.0000082,6,PC3,HT_HG-U133A,DMSO	Cmap
diabetes	glipizide	glipizide,0.000009,6,HL60,HG-U133A,DMSO	Cmap
diabetes	glipizide	glipizide,0.000009,6,MCF7,HT_HG-U133A,DMSO	Cmap
diabetes	glipizide	glipizide,0.000009,6,PC3,HG-U133A,DMSO	Cmap
diabetes	glipizide	glipizide,0.000009,6,PC3,HT_HG-U133A,DMSO	Cmap
diabetes	gliquidone	gliquidone,0.0000076,6,MCF7,HT_HG-U133A,DMSO	Cmap
diabetes	gliquidone	gliquidone,0.0000076,6,HL60,HT_HG-U133A,DMSO	Cmap
diabetes	gliquidone	gliquidone,0.0000076,6,PC3,HT_HG-U133A,DMSO	Cmap
breast cancer,Uterine fibroids,Uterine fibroids	goserelin	GSE43437	GEO
schizophrenia	haloperidol	haloperidol,0.00001,6,HL60,HT_HG-U133A,DMSO	Cmap
schizophrenia	haloperidol	haloperidol,0.0000106,6,HL60,HG-U133A,DMSO	Cmap
schizophrenia	haloperidol	haloperidol,0.0000106,6,PC3,HG-U133A,DMSO	Cmap
schizophrenia	haloperidol	haloperidol,0.0000106,6,PC3,HT_HG-U133A,DMSO	Cmap
schizophrenia	haloperidol	haloperidol,0.00001,6,MCF7,HG-U133A,DMSO	Cmap
schizophrenia	haloperidol	haloperidol,0.00001,6,PC3,HT_HG-U133A,DMSO	Cmap
schizophrenia	haloperidol	haloperidol,0.00001,6,MCF7,HT_HG-U133A_EA,DMSO	Cmap
schizophrenia	haloperidol	haloperidol,0.0000106,6,MCF7,HT_HG-U133A,DMSO	Cmap
schizophrenia	haloperidol	haloperidol,0.00001,6,MCF7,HT_HG-U133A,DMSO	Cmap
heart failure,congestive heart failure	hydroflumethiazide	hydroflumethiazide,0.000012,6,HL60,HT_HG-U133A,DMSO	Cmap
heart failure,congestive heart failure	hydroflumethiazide	hydroflumethiazide,0.000012,6,MCF7,HT_HG-U133A,DMSO	Cmap
heart failure,congestive heart failure	hydroflumethiazide	hydroflumethiazide,0.000012,6,PC3,HT_HG-U133A,DMSO	Cmap
Parkinson's	idazoxan	idazoxan,0.0000166,6,HL60,HT_HG-U133A,DMSO	Cmap
Parkinson's	idazoxan	idazoxan,0.0000166,6,MCF7,HT_HG-U133A,DMSO	Cmap
Parkinson's	idazoxan	idazoxan,0.0000166,6,PC3,HT_HG-U133A,DMSO	Cmap
Sarcoma tumor,soft-tissue-sarcoma,Sarcoma tumor,soft-tissue-sarcoma	ifosfamide	ifosfamide,0.0000154,6,MCF7,HT_HG-U133A,DMSO	Cmap
Sarcoma tumor,soft-tissue-sarcoma,Sarcoma tumor,soft-tissue-sarcoma	ifosfamide	ifosfamide,0.0000154,6,PC3,HT_HG-U133A,DMSO	Cmap
Sarcoma tumor,soft-tissue-sarcoma,Sarcoma tumor,soft-tissue-sarcoma	ifosfamide	IFOSFAMIDE_heart	DrugMatrix
Sarcoma tumor,soft-tissue-sarcoma,Sarcoma tumor,soft-tissue-sarcoma	ifosfamide	IFOSFAMIDE_liver	DrugMatrix
Sarcoma tumor,soft-tissue-sarcoma,Sarcoma tumor,soft-tissue-sarcoma	ifosfamide	IFOSFAMIDE_hepatocytes	DrugMatrix
nasopharyngeal carcinoma,acute hepatitis C,HBV,HCV,acute hepatitis C,HBV,hepatitis B virus,HCV,hepatitis C virus	interferon gamma	GSE49706	GEO
nasopharyngeal carcinoma,acute hepatitis C,HBV,HCV,acute hepatitis C,HBV,hepatitis B virus,HCV,hepatitis C virus	interferon gamma	GSE1432	GEO
nasopharyngeal carcinoma,acute hepatitis C,HBV,HCV,acute hepatitis C,HBV,hepatitis B virus,HCV,hepatitis C virus	interferon gamma	E-MTAB-2091	ArrayExpress
nasopharyngeal carcinoma,acute hepatitis C,HBV,HCV,acute hepatitis C,HBV,hepatitis B virus,HCV,hepatitis C virus	interferon gamma	GSE1815	GEO
nasopharyngeal carcinoma,acute hepatitis C,HBV,HCV,acute hepatitis C,HBV,hepatitis B virus,HCV,hepatitis C virus	interferon gamma	GSE58096	GEO
nasopharyngeal carcinoma,acute hepatitis C,HBV,HCV,acute hepatitis C,HBV,hepatitis B virus,HCV,hepatitis C virus	interferon gamma	GSE11886	GEO
nasopharyngeal carcinoma,acute hepatitis C,HBV,HCV,acute hepatitis C,HBV,hepatitis B virus,HCV,hepatitis C virus	interferon gamma	GSE50954	GEO
colorectal cancer	irinotecan	irinotecan,0.0001,6,MCF7,HT_HG-U133A,DMSO	Cmap
Tuberculosis,Tuberculosis	isoniazid	isoniazid,0.0000292,6,MCF7,HT_HG-U133A,DMSO	Cmap
Tuberculosis,Tuberculosis	isoniazid	isoniazid,0.0000292,6,PC3,HT_HG-U133A,DMSO	Cmap
Tuberculosis,Tuberculosis	isoniazid	E-MTAB-798_Isoniazid	ArrayExpress
rheumatoid arthritis	ketoprofen	ketoprofen,0.0000158,6,HL60,HT_HG-U133A,DMSO	Cmap
rheumatoid arthritis	ketoprofen	ketoprofen,0.0000158,6,MCF7,HT_HG-U133A,DMSO	Cmap
rheumatoid arthritis	ketoprofen	ketoprofen,0.0000158,6,PC3,HT_HG-U133A,DMSO	Cmap
rheumatoid arthritis	leflunomide	leflunomide,0.0000148,6,HL60,HT_HG-U133A,DMSO	Cmap
rheumatoid arthritis	leflunomide	leflunomide,0.0000148,6,PC3,HT_HG-U133A,DMSO	Cmap
rheumatoid arthritis	leflunomide	leflunomide,0.0000148,6,MCF7,HT_HG-U133A,DMSO	Cmap
colon cancer,colorectal cancer	levamisole	levamisole,0.0000166,6,HL60,HG-U133A,DMSO	Cmap
colon cancer,colorectal cancer	levamisole	levamisole,0.0000166,6,MCF7,HT_HG-U133A,DMSO	Cmap
colon cancer,colorectal cancer	levamisole	levamisole,0.0000166,6,PC3,HT_HG-U133A,DMSO	Cmap
Parkinson's	levodopa	levodopa,0.0000202,6,HL60,HG-U133A,DMSO	Cmap
Parkinson's	levodopa	levodopa,0.0000202,6,MCF7,HT_HG-U133A,DMSO	Cmap
Parkinson's	levodopa	levodopa,0.0000202,6,PC3,HG-U133A,DMSO	Cmap
Parkinson's	levodopa	levodopa,0.0000202,6,PC3,HT_HG-U133A,DMSO	Cmap
Parkinson's	lisuride	lisuride,0.0000118,6,HL60,HG-U133A,DMSO	Cmap
Parkinson's	lisuride	lisuride,0.0000118,6,PC3,HG-U133A,DMSO	Cmap
Parkinson's	lisuride	lisuride,0.0000118,6,PC3,HT_HG-U133A,DMSO	Cmap
Parkinson's	lisuride	lisuride,0.0000118,6,MCF7,HT_HG-U133A,DMSO	Cmap
Ventricular hypertrophy,Pressure overload cardiac hypertrophy,Ventricular hypertrophy (& [left])	losartan	LOSARTAN_thigh-muscle	DrugMatrix
Ventricular hypertrophy,Pressure overload cardiac hypertrophy,Ventricular hypertrophy (& [left])	losartan	GSE18298	GEO
Ventricular hypertrophy,Pressure overload cardiac hypertrophy,Ventricular hypertrophy (& [left])	losartan	LOSARTAN_heart	DrugMatrix
Parkinson's	memantine	memantine,0.0000186,6,HL60,HT_HG-U133A,DMSO	Cmap
Parkinson's	memantine	memantine,0.0000186,6,MCF7,HT_HG-U133A,DMSO	Cmap
Parkinson's	memantine	memantine,0.0000186,6,PC3,HT_HG-U133A,DMSO	Cmap
schizophrenia	mesoridazine	mesoridazine,0.0000074,6,HL60,HG-U133A,DMSO	Cmap
schizophrenia	mesoridazine	mesoridazine,0.0000074,6,MCF7,HT_HG-U133A,DMSO	Cmap
schizophrenia	mesoridazine	mesoridazine,0.0000074,6,PC3,HT_HG-U133A,DMSO	Cmap
Polycystic ovary syndrome,Polycystic ovary syndrome,diabetes	metformin	metformin,0.0000242,6,HL60,HT_HG-U133A,DMSO	Cmap
Polycystic ovary syndrome,Polycystic ovary syndrome,diabetes	metformin	metformin,0.0000242,6,MCF7,HT_HG-U133A,DMSO	Cmap
Polycystic ovary syndrome,Polycystic ovary syndrome,diabetes	metformin	metformin,0.0000242,6,PC3,HT_HG-U133A,DMSO	Cmap
Polycystic ovary syndrome,Polycystic ovary syndrome,diabetes	metformin	metformin,0.00001,6,MCF7,HG-U133A,medium	Cmap
Polycystic ovary syndrome,Polycystic ovary syndrome,diabetes	metformin	GSE14888	GEO
Polycystic ovary syndrome,Polycystic ovary syndrome,diabetes	metformin	GSE2431	GEO
Polycystic ovary syndrome,Polycystic ovary syndrome,diabetes	metformin	GSE67342	GEO
Squamous cell carcinoma of lung,Squamous cell carcinoma of lung	methotrexate	methotrexate,0.0000088,6,PC3,HT_HG-U133A,DMSO	Cmap
Squamous cell carcinoma of lung,Squamous cell carcinoma of lung	methotrexate	METHOTREXATE_liver	DrugMatrix
Squamous cell carcinoma of lung,Squamous cell carcinoma of lung	methotrexate	GSE5118	GEO
Squamous cell carcinoma of lung,Squamous cell carcinoma of lung	methotrexate	GSE51068	GEO
Squamous cell carcinoma of lung,Squamous cell carcinoma of lung	methotrexate	GSE45867	GEO
Squamous cell carcinoma of lung,Squamous cell carcinoma of lung	methotrexate	methotrexate,0.0000088,6,MCF7,HT_HG-U133A,DMSO	Cmap
Squamous cell carcinoma of lung,Squamous cell carcinoma of lung	methotrexate	METHOTREXATE_kidney	DrugMatrix
Squamous cell carcinoma of lung,Squamous cell carcinoma of lung	methotrexate	GSE23687	GEO
psoriasis	methoxsalen	methoxsalen,0.0000186,6,MCF7,HT_HG-U133A,DMSO	Cmap
psoriasis	methoxsalen	methoxsalen,0.0000186,6,PC3,HT_HG-U133A,DMSO	Cmap
rheumatoid arthritis	methylprednisolone	methylprednisolone,0.0000106,6,MCF7,HT_HG-U133A,DMSO	Cmap
rheumatoid arthritis	methylprednisolone	methylprednisolone,0.0000106,6,HL60,HG-U133A,DMSO	Cmap
rheumatoid arthritis	methylprednisolone	methylprednisolone,0.0000106,6,PC3,HT_HG-U133A,DMSO	Cmap
Parkinson's	metixene	metixene,0.0000116,6,HL60,HT_HG-U133A,DMSO	Cmap
Parkinson's	metixene	metixene,0.0000116,6,PC3,HT_HG-U133A,DMSO	Cmap
Parkinson's	metixene	metixene,0.0000116,6,MCF7,HT_HG-U133A,DMSO	Cmap
heart failure,congestive heart failure	milrinone	milrinone,0.000019,6,MCF7,HT_HG-U133A,DMSO	Cmap
heart failure,congestive heart failure	milrinone	milrinone,0.000019,6,PC3,HT_HG-U133A,DMSO	Cmap
schizophrenia	molindone	molindone,0.0000128,6,HL60,HT_HG-U133A,DMSO	Cmap
schizophrenia	molindone	molindone,0.0000128,6,PC3,HT_HG-U133A,DMSO	Cmap
colorectal cancer	ms-275	MS-275,0.00001,6,PC3,HT_HG-U133A,DMSO	Cmap
osteoarthritis,rheumatoid arthritis	nabumetone	nabumetone,0.0000176,6,HL60,HT_HG-U133A,DMSO	Cmap
osteoarthritis,rheumatoid arthritis	nabumetone	nabumetone,0.0000176,6,MCF7,HT_HG-U133A,DMSO	Cmap
osteoarthritis,rheumatoid arthritis	nabumetone	nabumetone,0.0000176,6,PC3,HT_HG-U133A,DMSO	Cmap
rheumatoid arthritis	naproxen	naproxen,0.0000158,6,MCF7,HT_HG-U133A,DMSO	Cmap
rheumatoid arthritis	naproxen	naproxen,0.0000158,6,PC3,HT_HG-U133A,DMSO	Cmap
rheumatoid arthritis	naproxen	naproxen,0.0000174,6,HL60,HT_HG-U133A,DMSO	Cmap
rheumatoid arthritis	naproxen	naproxen,0.0000174,6,PC3,HT_HG-U133A,DMSO	Cmap
rheumatoid arthritis	naproxen	naproxen,0.0000158,6,HL60,HT_HG-U133A,DMSO	Cmap
rheumatoid arthritis	naproxen	naproxen,0.0000174,6,MCF7,HT_HG-U133A,DMSO	Cmap
Macular degeneration,Macular degeneration	nicergoline	nicergoline,0.0000082,6,PC3,HT_HG-U133A,DMSO	Cmap
Macular degeneration,Macular degeneration	nicergoline	nicergoline,0.0000082,6,MCF7,HT_HG-U133A,DMSO	Cmap
Ventricular hypertrophy,Pressure overload cardiac hypertrophy,Ventricular hypertrophy (& [left])	nifedipine	nifedipine,0.0000116,6,PC3,HT_HG-U133A,DMSO	Cmap
Ventricular hypertrophy,Pressure overload cardiac hypertrophy,Ventricular hypertrophy (& [left])	nifedipine	nifedipine,0.0000116,6,MCF7,HT_HG-U133A,DMSO	Cmap
Ventricular hypertrophy,Pressure overload cardiac hypertrophy,Ventricular hypertrophy (& [left])	nifedipine	nifedipine,0.0000116,6,HL60,HT_HG-U133A,DMSO	Cmap
Ventricular hypertrophy,Pressure overload cardiac hypertrophy,Ventricular hypertrophy (& [left])	nifedipine	E-MTAB-798_Nifedipine	ArrayExpress
Malignant neoplasm of prostate,Prostate Cancer	nilutamide	nilutamide,0.0000126,6,HL60,HT_HG-U133A,DMSO	Cmap
Malignant neoplasm of prostate,Prostate Cancer	nilutamide	nilutamide,0.0000126,6,MCF7,HT_HG-U133A,DMSO	Cmap
Malignant neoplasm of prostate,Prostate Cancer	nilutamide	nilutamide,0.0000126,6,PC3,HT_HG-U133A,DMSO	Cmap
osteoarthritis	nimesulide	nimesulide,0.000013,6,HL60,HG-U133A,DMSO	Cmap
osteoarthritis	nimesulide	nimesulide,0.000013,6,MCF7,HT_HG-U133A,DMSO	Cmap
osteoarthritis	nimesulide	nimesulide,0.000013,6,PC3,HT_HG-U133A,DMSO	Cmap
endometriosis	ns-398	NS-398,0.00001,6,MCF7,HT_HG-U133A,DMSO	Cmap
emphysema,Alpha-1 Antitrypsin Deficiency-related emphysema,emphysema	orciprenaline	orciprenaline,0.0000076,6,MCF7,HT_HG-U133A,DMSO	Cmap
emphysema,Alpha-1 Antitrypsin Deficiency-related emphysema,emphysema	orciprenaline	orciprenaline,0.0000076,6,HL60,HT_HG-U133A,DMSO	Cmap
emphysema,Alpha-1 Antitrypsin Deficiency-related emphysema,emphysema	orciprenaline	orciprenaline,0.0000076,6,PC3,HT_HG-U133A,DMSO	Cmap
Parkinson's	orphenadrine	orphenadrine,0.000013,6,HL60,HT_HG-U133A,DMSO	Cmap
Parkinson's	orphenadrine	orphenadrine,0.000013,6,MCF7,HT_HG-U133A,DMSO	Cmap
Parkinson's	orphenadrine	orphenadrine,0.000013,6,PC3,HT_HG-U133A,DMSO	Cmap
heart failure,atrial fibrillation	ouabain	ouabain,0.0000054,6,HL60,HT_HG-U133A,DMSO	Cmap
heart failure,atrial fibrillation	ouabain	ouabain,0.0000054,6,PC3,HT_HG-U133A,DMSO	Cmap
heart failure,atrial fibrillation	ouabain	ouabain,0.0000054,6,MCF7,HT_HG-U133A,DMSO	Cmap
Parkinson's	pergolide	pergolide,0.0000098,6,PC3,HT_HG-U133A,DMSO	Cmap
Parkinson's	pergolide	pergolide,0.0000098,6,HL60,HT_HG-U133A,DMSO	Cmap
bipolar disorder,schizophrenia	perphenazine	perphenazine,0.00001,6,HL60,HG-U133A,DMSO	Cmap
bipolar disorder,schizophrenia	perphenazine	perphenazine,0.00001,6,PC3,HG-U133A,DMSO	Cmap
bipolar disorder,schizophrenia	perphenazine	perphenazine,0.00001,6,PC3,HT_HG-U133A,DMSO	Cmap
bipolar disorder,schizophrenia	perphenazine	perphenazine,0.00001,6,MCF7,HT_HG-U133A,DMSO	Cmap
diabetes	phenformin	phenformin,0.0000166,6,HL60,HT_HG-U133A,DMSO	Cmap
diabetes	phenformin	phenformin,0.0000166,6,MCF7,HT_HG-U133A,DMSO	Cmap
diabetes	phenformin	phenformin,0.0000166,6,PC3,HT_HG-U133A,DMSO	Cmap
Cardiomyopathy,Cardiomyopathy	phenindione	phenindione,0.000018,6,MCF7,HT_HG-U133A,DMSO	Cmap
Cardiomyopathy,Cardiomyopathy	phenindione	phenindione,0.000018,6,PC3,HT_HG-U133A,DMSO	Cmap
schizophrenia	pimozide	pimozide,0.0000086,6,HL60,HG-U133A,DMSO	Cmap
schizophrenia	pimozide	pimozide,0.0000086,6,PC3,HT_HG-U133A,DMSO	Cmap
schizophrenia	pimozide	pimozide,0.0000086,6,MCF7,HT_HG-U133A,DMSO	Cmap
diabetes	pioglitazone	pioglitazone,0.00001,6,MCF7,HT_HG-U133A,DMSO	Cmap
diabetes	pioglitazone	pioglitazone,0.00001,6,PC3,HT_HG-U133A,DMSO	Cmap
asthma,rheumatoid arthritis	prednisolone	prednisolone,0.000011,6,MCF7,HT_HG-U133A,DMSO	Cmap
asthma,rheumatoid arthritis	prednisolone	prednisolone,0.000011,6,PC3,HT_HG-U133A,DMSO	Cmap
asthma,rheumatoid arthritis	prednisolone	prednisolone,0.000011,6,HL60,HT_HG-U133A,DMSO	Cmap
Parkinson's	procyclidine	procyclidine,0.0000124,6,HL60,HT_HG-U133A,DMSO	Cmap
Parkinson's	procyclidine	procyclidine,0.0000124,6,MCF7,HT_HG-U133A,DMSO	Cmap
Parkinson's	procyclidine	procyclidine,0.0000124,6,PC3,HT_HG-U133A,DMSO	Cmap
Tuberculosis,Tuberculosis	pyrazinamide	pyrazinamide,0.0000324,6,HL60,HT_HG-U133A,DMSO	Cmap
Tuberculosis,Tuberculosis	pyrazinamide	pyrazinamide,0.0000324,6,MCF7,HT_HG-U133A,DMSO	Cmap
Tuberculosis,Tuberculosis	pyrazinamide	pyrazinamide,0.0000324,6,PC3,HT_HG-U133A,DMSO	Cmap
heart failure,spontaneously hypertensive,spontaneously hypertensive,congestive heart failure	ramipril	ramipril,0.0000096,6,HL60,HT_HG-U133A,DMSO	Cmap
heart failure,spontaneously hypertensive,spontaneously hypertensive,congestive heart failure	ramipril	ramipril,0.0000096,6,MCF7,HT_HG-U133A,DMSO	Cmap
heart failure,spontaneously hypertensive,spontaneously hypertensive,congestive heart failure	ramipril	ramipril,0.0000096,6,PC3,HT_HG-U133A,DMSO	Cmap
heart failure,spontaneously hypertensive,spontaneously hypertensive,congestive heart failure	ramipril	RAMIPRIL_hepatocytes	DrugMatrix
heart failure,spontaneously hypertensive,spontaneously hypertensive,congestive heart failure	ramipril	RAMIPRIL_kidney	DrugMatrix
schizophrenia	remoxipride	remoxipride,0.0000098,6,HL60,HT_HG-U133A,DMSO	Cmap
schizophrenia	remoxipride	remoxipride,0.0000098,6,MCF7,HT_HG-U133A,DMSO	Cmap
schizophrenia	remoxipride	remoxipride,0.0000098,6,PC3,HT_HG-U133A,DMSO	Cmap
diabetes	repaglinide	repaglinide,0.0000088,6,MCF7,HT_HG-U133A,DMSO	Cmap
diabetes	repaglinide	repaglinide,0.0000088,6,PC3,HT_HG-U133A,DMSO	Cmap
diabetes	repaglinide	repaglinide,0.0000088,6,HL60,HT_HG-U133A,DMSO	Cmap
schizophrenia	risperidone	risperidone,0.0000098,6,HL60,HT_HG-U133A,DMSO	Cmap
schizophrenia	risperidone	risperidone,0.0000098,6,MCF7,HT_HG-U133A,DMSO	Cmap
osteoarthritis	rofecoxib	rofecoxib,0.00001,6,MCF7,HG-U133A,DMSO	Cmap
diabetes	rosiglitazone	rosiglitazone,0.00001,6,HL60,HT_HG-U133A,DMSO	Cmap
diabetes	rosiglitazone	rosiglitazone,0.00001,6,MCF7,HT_HG-U133A_EA,DMSO	Cmap
diabetes	rosiglitazone	rosiglitazone,0.00001,6,MCF7,HT_HG-U133A,DMSO	Cmap
diabetes	rosiglitazone	rosiglitazone,0.00001,6,PC3,HT_HG-U133A,DMSO	Cmap
Parkinson's	rottlerin	rottlerin,0.00001,6,MCF7,HT_HG-U133A_EA,DMSO	Cmap
Parkinson's	selegiline	selegiline,0.0000178,6,HL60,HT_HG-U133A,DMSO	Cmap
Parkinson's	selegiline	selegiline,0.0000178,6,MCF7,HT_HG-U133A,DMSO	Cmap
starved myotubes,Nutritional deficiency,starved myotubes,Nutritional deficiency	spermine	GSE63006	GEO
Tuberculosis,Tuberculosis	streptomycin	streptomycin,0.0000028,6,MCF7,HT_HG-U133A,DMSO	Cmap
Tuberculosis,Tuberculosis	streptomycin	streptomycin,0.0000028,6,PC3,HT_HG-U133A,DMSO	Cmap
Tuberculosis,Tuberculosis	streptomycin	STREPTOMYCIN_kidney	DrugMatrix
rheumatoid arthritis	sulfasalazine	sulfasalazine,0.00001,6,HL60,HG-U133A,DMSO	Cmap
rheumatoid arthritis	sulfasalazine	sulfasalazine,0.00001,6,MCF7,HT_HG-U133A,DMSO	Cmap
rheumatoid arthritis	sulfasalazine	sulfasalazine,0.00001,6,PC3,HT_HG-U133A,DMSO	Cmap
rheumatoid arthritis	sulindac	sulindac,0.0000112,6,HL60,HT_HG-U133A,DMSO	Cmap
rheumatoid arthritis	sulindac	sulindac,0.0000112,6,PC3,HT_HG-U133A,DMSO	Cmap
rheumatoid arthritis	sulindac	sulindac,0.0000112,6,MCF7,HT_HG-U133A,DMSO	Cmap
schizophrenia	sulpiride	sulpiride,0.0000118,6,HL60,HG-U133A,DMSO	Cmap
schizophrenia	sulpiride	sulpiride,0.0000118,6,MCF7,HT_HG-U133A,DMSO	Cmap
schizophrenia	sulpiride	sulpiride,0.0000118,6,PC3,HG-U133A,DMSO	Cmap
schizophrenia	sulpiride	sulpiride,0.0000118,6,PC3,HT_HG-U133A,DMSO	Cmap
osteoarthritis,rheumatoid arthritis	tenoxicam	tenoxicam,0.0000118,6,HL60,HT_HG-U133A,DMSO	Cmap
osteoarthritis,rheumatoid arthritis	tenoxicam	tenoxicam,0.0000118,6,PC3,HT_HG-U133A,DMSO	Cmap
osteoarthritis,rheumatoid arthritis	tenoxicam	tenoxicam,0.0000118,6,MCF7,HT_HG-U133A,DMSO	Cmap
emphysema,Alpha-1 Antitrypsin Deficiency-related emphysema,emphysema	terbutaline	terbutaline,0.0000072,6,MCF7,HT_HG-U133A,DMSO	Cmap
emphysema,Alpha-1 Antitrypsin Deficiency-related emphysema,emphysema	terbutaline	terbutaline,0.0000072,6,PC3,HT_HG-U133A,DMSO	Cmap
emphysema,Alpha-1 Antitrypsin Deficiency-related emphysema,emphysema	theophylline	theophylline,0.0000202,6,HL60,HT_HG-U133A,DMSO	Cmap
emphysema,Alpha-1 Antitrypsin Deficiency-related emphysema,emphysema	theophylline	theophylline,0.0000202,6,MCF7,HT_HG-U133A,DMSO	Cmap
emphysema,Alpha-1 Antitrypsin Deficiency-related emphysema,emphysema	theophylline	theophylline,0.0000202,6,PC3,HT_HG-U133A,DMSO	Cmap
emphysema,Alpha-1 Antitrypsin Deficiency-related emphysema,emphysema	theophylline	E-MTAB-798_Theophylline	ArrayExpress
schizophrenia	thioridazine	thioridazine,0.0000098,6,HL60,HG-U133A,DMSO	Cmap
schizophrenia	thioridazine	thioridazine,0.0000098,6,PC3,HG-U133A,DMSO	Cmap
schizophrenia	thioridazine	thioridazine,0.0000098,6,PC3,HT_HG-U133A,DMSO	Cmap
schizophrenia	thioridazine	thioridazine,0.0000098,6,MCF7,HT_HG-U133A,DMSO	Cmap
schizophrenia	thioridazine	thioridazine,0.00001,6,MCF7,HT_HG-U133A_EA,DMSO	Cmap
schizophrenia	thioridazine	thioridazine,0.00001,6,PC3,HT_HG-U133A,DMSO	Cmap
schizophrenia	thioridazine	thioridazine,0.00001,6,MCF7,HT_HG-U133A,DMSO	Cmap
Non-insulin dependent diabetes mellitus,Non-insulin dependent diabetes mellitus,diabetes	tolazamide	tolazamide,0.0000128,6,HL60,HT_HG-U133A,DMSO	Cmap
Non-insulin dependent diabetes mellitus,Non-insulin dependent diabetes mellitus,diabetes	tolazamide	tolazamide,0.0000128,6,MCF7,HT_HG-U133A,DMSO	Cmap
Non-insulin dependent diabetes mellitus,Non-insulin dependent diabetes mellitus,diabetes	tolazamide	tolazamide,0.0000128,6,PC3,HT_HG-U133A,DMSO	Cmap
diabetes	tolbutamide	tolbutamide,0.0000148,6,HL60,HT_HG-U133A,DMSO	Cmap
diabetes	tolbutamide	tolbutamide,0.0000148,6,PC3,HT_HG-U133A,DMSO	Cmap
diabetes	tolbutamide	tolbutamide,0.0000148,6,MCF7,HT_HG-U133A,DMSO	Cmap
osteoarthritis,rheumatoid arthritis	tolmetin	tolmetin,0.0000126,6,HL60,HT_HG-U133A,DMSO	Cmap
osteoarthritis,rheumatoid arthritis	tolmetin	tolmetin,0.0000126,6,MCF7,HT_HG-U133A,DMSO	Cmap
osteoarthritis,rheumatoid arthritis	tolmetin	tolmetin,0.0000126,6,PC3,HT_HG-U133A,DMSO	Cmap
heart failure,congestive heart failure	torasemide	torasemide,0.0000114,6,HL60,HT_HG-U133A,DMSO	Cmap
heart failure,congestive heart failure	torasemide	torasemide,0.0000114,6,MCF7,HT_HG-U133A,DMSO	Cmap
heart failure,congestive heart failure	torasemide	torasemide,0.0000114,6,PC3,HT_HG-U133A,DMSO	Cmap
schizophrenia	trifluoperazine	trifluoperazine,0.0000084,6,HL60,HT_HG-U133A,DMSO	Cmap
schizophrenia	trifluoperazine	trifluoperazine,0.0000084,6,PC3,HT_HG-U133A,DMSO	Cmap
schizophrenia	trifluoperazine	trifluoperazine,0.0000084,6,MCF7,HT_HG-U133A,DMSO	Cmap
schizophrenia	trifluoperazine	trifluoperazine,0.00001,6,PC3,HT_HG-U133A,DMSO	Cmap
schizophrenia	trifluoperazine	trifluoperazine,0.00001,6,MCF7,HT_HG-U133A_EA,DMSO	Cmap
schizophrenia	trifluoperazine	trifluoperazine,0.00001,6,MCF7,HT_HG-U133A,DMSO	Cmap
Parkinson's	trihexyphenidyl	trihexyphenidyl,0.0000118,6,HL60,HT_HG-U133A,DMSO	Cmap
Parkinson's	trihexyphenidyl	trihexyphenidyl,0.0000118,6,MCF7,HT_HG-U133A,DMSO	Cmap
Parkinson's	trihexyphenidyl	trihexyphenidyl,0.0000118,6,PC3,HT_HG-U133A,DMSO	Cmap
diabetes	troglitazone	troglitazone,0.00001,6,HL60,HT_HG-U133A,DMSO	Cmap
diabetes	troglitazone	troglitazone,0.00001,6,MCF7,HT_HG-U133A_EA,DMSO	Cmap
diabetes	troglitazone	troglitazone,0.00001,6,MCF7,HT_HG-U133A,DMSO	Cmap
diabetes	troglitazone	troglitazone,0.00001,6,PC3,HG-U133A,DMSO	Cmap
diabetes	troglitazone	troglitazone,0.00001,6,PC3,HT_HG-U133A,DMSO	Cmap
osteoarthritis,rheumatoid arthritis	valdecoxib	valdecoxib,0.00001,6,PC3,HT_HG-U133A,DMSO	Cmap
Ventricular hypertrophy,Pressure overload cardiac hypertrophy,Ventricular hypertrophy (& [left])	valsartan	VALSARTAN_heart	DrugMatrix
Vitamin A deficiency	Vitamin_a	E-MTAB-798_Vitamin_A	ArrayExpress
schizophrenia	zuclopenthixol	zuclopenthixol,0.0000092,6,HL60,HT_HG-U133A,DMSO	Cmap
schizophrenia	zuclopenthixol	zuclopenthixol,0.0000092,6,PC3,HT_HG-U133A,DMSO	Cmap
schizophrenia	zuclopenthixol	zuclopenthixol,0.0000092,6,MCF7,HT_HG-U133A,DMSO	Cmap
