# Supplementary material for: Designing Dietary Recommendations Using System Level Interactomics Analysis and Network-Based Inference
Source: Front Physiol. 2017 Sep 28;8:753. doi: 10.3389/fphys.2017.00753 (PMC5625024; doi:10.3389/fphys.2017.00753)
Supplement: Supplementary file 3 [file Table3.XLS]

## Sheet: Diet
Table S3 Diet datasets used in this study
Diet	Datasets	Sources
orange	GSE15322	GEO
alcohol	GSE20489_alcohol	GEO
alcohol	GSE40334_alcohol	GEO
blueberry	GSE30081	GEO
caffeinated coffee	GSE53131_caffeinated_coffee	GEO
coconut fat	GSE3512_coconut_fat	GEO
cranberry	GSE5556_cranberry	GEO
fructose	GSE51885_fructose	GEO
garlic_oil	GSE40334_garlic_oil	GEO
grape	GSE3846_grape_juice	GEO
grape	GSE5556_grape	GEO
high_fat	GSE51885_high_fat	GEO
high_fat	GSE53131_high_fat	GEO
kiwifruit	E-MEXP-2030	ArrayExpress
lard diet	GSE3512_lard_diet	GEO
persimmon peel	GSE21417	GEO
red_wine	GSE3846_red_wine	GEO
red_wine	GSE5556_red_wine	GEO
soy	GSE6102_soy	GEO
tofu	GSE23748	GEO
turnip	GSE41734	GEO
whey	GSE49486	GEO
whey	GSE6102_whey	GEO
