# Supplementary material for: Designing Dietary Recommendations Using System Level Interactomics Analysis and Network-Based Inference
Source: Front Physiol. 2017 Sep 28;8:753. doi: 10.3389/fphys.2017.00753 (PMC5625024; doi:10.3389/fphys.2017.00753)
Supplement: Supplementary file 4 [file Table4.XLS]

## Sheet: Sheet1
Table S4 Recovered known drug-disease relationships for each disease class
Disease class	Recovered known drug and disease relationships	All predicted anti-correlations	P value (Fisher’s exact test)
Cancer	18/29	1252/4114	0.0004297
Cardiovascular	1/19	102/847	0.7174
Respiratory	3/16	113/605	1
Connective tissue	3/23	148/484	0.06619
Metabolic	0/1	32/121	1
Psychiatric	3/15	68/242	0.5671
Endocrine	4/16	76/484	0.2947
Immunological	0/1	128/726	1
Ophthalmological	0/2	30/121	1
Muscular	2/2	34/121	0.07727
Neurological	0/14	81/484	0.1412
Ear, Nose, Throat	1/1	39/121	0.3223
Bone	0/4	28/242	1
Dermatological	0/1	57/121	1
