# Supplementary material for: Designing Dietary Recommendations Using System Level Interactomics Analysis and Network-Based Inference
Source: Front Physiol. 2017 Sep 28;8:753. doi: 10.3389/fphys.2017.00753 (PMC5625024; doi:10.3389/fphys.2017.00753)
Supplement: Supplementary file 5 [file Table5.XLS]

## Sheet: anti-correlated diet-disease
Table S5 Diet-disease pairs showing anti-correlation and correlation relationships
Diet	Disease	Enrichment score	Significance (FDR<0.05)	Disease class
alcohol	Acute_hepatitis_C	-0.0673368	0	Metabolic
alcohol	Acute_lung_injury	-0.153935	0	Unclassified
alcohol	Adenoma_of_small_intestine	-0.0594595	0.0053494	Cancer
alcohol	AIDS_with_encephalitis	-0.102619	0	Unclassified
alcohol	Alcoholic_hepatitis	-0.0878552	0	Unclassified
alcohol	Barrett	-0.098629	0	Unclassified
alcohol	Bladder_cancer	-0.263281	0	Cancer
alcohol	Brain_tumor	-0.140683	0	Cancer
alcohol	Breast_cancer	-0.0512561	0	Cancer
alcohol	Carcinoma_in_situ_of_small_intestine	-0.0671446	0	Cancer
alcohol	Cardiac_inflammation	-0.109001	0	Unclassified
alcohol	Cardiomyopathy	-0.348653	0	Cardiovascular
alcohol	Cervical_cancer	-0.231299	0	Cancer
alcohol	Chronic_obstructive_airway_disease	-0.0970354	0	Unclassified
alcohol	Clinically_isolated_syndrome	-0.128748	0	Unclassified
alcohol	CML	-0.138907	0	Cancer
alcohol	Colon_cancer	-0.0646111	0	Cancer
alcohol	Congestive_heart_failure	-0.0645706	0	Cardiovascular
alcohol	Dilated_cardiomyopathy	-0.134296	0	Cardiovascular
alcohol	EAC	-0.106442	0	Cancer
alcohol	Emphysema	-0.102242	0	Respiratory
alcohol	Endometriosis	-0.043178	0	Unclassified
alcohol	ESCC	-0.166852	0	Cancer
alcohol	Essential_thrombocythemia	-0.190183	0	Hematological
alcohol	Gastric_cancer	-0.0957749	0	Cancer
alcohol	HBV_associated_HCC	-0.0983193	0	Cancer
alcohol	HCC	-0.20207	0	Cancer
alcohol	Hepatitis_C	-0.180798	0	Unclassified
alcohol	HIV_infection	-0.0994351	0	Immunological
alcohol	Huntington's_Disease	-0.238171	0	Neurological
alcohol	Idiopathic_pulmonary_fibrosis	-0.147718	0	Unclassified
alcohol	Lung_adenocarcinoma	-0.0529511	0	Cancer
alcohol	Macular_degeneration	-0.182454	0	Ophthalmological
alcohol	Malignant_neoplasm_of_stomach	-0.0874775	0.00135366	Cancer
alcohol	Myelodysplastic_syndrome	-0.200939	0	Muscular
alcohol	Nasopharyngeal_carcinoma	-0.228091	0	Cancer
alcohol	Osteoarthritis	-0.182492	0	Connective_tissue
alcohol	Pancreatic_cancer	-0.220239	0	Cancer
alcohol	PDAC	-0.254198	0	Cancer
alcohol	Polycystic_ovary_syndrome	-0.176013	0	Unclassified
alcohol	Prevention-of-osteoporosis	-0.109371	0	Bone
alcohol	Primary_Sjogrens_syndrome	-0.283189	0	Unclassified
alcohol	Prostate_cancer	-0.095613	0	Cancer
alcohol	Rheumatoid_arthritis	-0.114219	0	Connective_tissue
alcohol	Sarcoma_tumor	-0.0818706	0	Cancer
alcohol	Vitamin_A_deficiency	-0.0696333	0.0326471	Unclassified
blueberry	Acute-nonlymphocytic-leukemia	-0.0594123	0	Cancer
blueberry	Bipolar_disorder	-0.123136	0	Psychiatric
blueberry	CD	-0.0558499	0.00396429	Gastrointestinal
blueberry	Diabetes	-0.14229	0	Endocrine
blueberry	Fracture_of_femur	-0.127214	0	Unclassified
blueberry	Gastric_cancer	-0.0534987	0.0191379	Cancer
blueberry	HBV_ALF	-0.062703	0	Unclassified
blueberry	Ovarian_cancer	-0.139001	0	Cancer
blueberry	Papillary_thyroid_carcinoma	-0.0758745	0	Cancer
blueberry	Parkinson's	-0.097854	0	Neurological
blueberry	Periodontitis	-0.120728	0	Ear_Nose_Throat
blueberry	SLE	-0.0832295	0	Immunological
blueberry	Systemic_Juvenile_Idiopathic_Arthritis	-0.0645888	0	Connective_tissue
caffeinated coffee	Alzheimer's	-0.16185	0	Neurological
caffeinated coffee	Atopic_dermatitis	-0.108588	0	Unclassified
caffeinated coffee	Bipolar_disorder	-0.158752	0	Psychiatric
caffeinated coffee	CD	-0.0781906	0	Gastrointestinal
caffeinated coffee	Colon_cancer	-0.029789	0.00411111	Cancer
caffeinated coffee	Dehydration	-0.182055	0	Unclassified
caffeinated coffee	Diabetes	-0.124739	0	Endocrine
caffeinated coffee	EAC	-0.0382384	0.00209434	Cancer
caffeinated coffee	Escherichia_coli_infection_of_the_central_nervous_system	-0.189382	0	Unclassified
caffeinated coffee	Gastric_cancer	-0.103468	0	Cancer
caffeinated coffee	Glioblastoma	-0.0580205	0.00209434	Cancer
caffeinated coffee	HBV_ALF	-0.111088	0	Unclassified
caffeinated coffee	HBV_associated_HCC	-0.0737026	0	Cancer
caffeinated coffee	HCC	-0.0283285	0.0155789	Cancer
caffeinated coffee	HCV	-0.0952335	0	Unclassified
caffeinated coffee	Multiple_benign_melanocytic_nevi	-0.0771567	0	Unclassified
caffeinated coffee	Multiple_myeloma_patients_with_osteonecrosis_of_the_jaw	-0.0783754	0	Unclassified
caffeinated coffee	Myelodysplastic_syndrome	-0.0712261	0	Muscular
caffeinated coffee	Nephropathy-diabetic	-0.11254	0	Endocrine
caffeinated coffee	Ovarian_cancer	-0.12528	0	Cancer
caffeinated coffee	Papillary_thyroid_carcinoma	-0.0919383	0	Cancer
caffeinated coffee	Periodontitis	-0.0732195	0	Ear_Nose_Throat
caffeinated coffee	Psoriasis	-0.0336617	0	Dermatological
caffeinated coffee	Pulmonary_hypertension	-0.0581217	0.0155789	Cardiovascular
caffeinated coffee	Sepsis	-0.0267678	0.045931	Immunological
caffeinated coffee	Systemic_Juvenile_Idiopathic_Arthritis	-0.109924	0	Connective_tissue
caffeinated coffee	UC	-0.0885286	0	Unclassified
caffeinated coffee	Vitamin_A_deficiency	-0.178784	0	Unclassified
coconut fat	Acute_hepatitis_C	-0.138596	0	Metabolic
coconut fat	Adenoma_of_small_intestine	-0.15371	0	Cancer
coconut fat	Adenovirus_infection	-0.15842	0.0296	Unclassified
coconut fat	Alcoholic_hepatitis	-0.0946377	0	Unclassified
coconut fat	Bladder_cancer	-0.0702951	0	Cancer
coconut fat	Carcinoma_in_situ_of_small_intestine	-0.152308	0	Cancer
coconut fat	Cardiac_hypertrophy	-0.124121	0	Unclassified
coconut fat	Cardiac_inflammation	-0.152227	0	Unclassified
coconut fat	Cardiomyopathy	-0.0682148	0	Cardiovascular
coconut fat	Clinically_isolated_syndrome	-0.091929	0	Unclassified
coconut fat	Colon_cancer	-0.0769822	0	Cancer
coconut fat	ESCC	-0.0654036	0	Cancer
coconut fat	Fracture_of_femur	-0.086404	0.00264286	Unclassified
coconut fat	Glioblastoma	-0.0757536	0.00264286	Cancer
coconut fat	HBV_ALF	-0.04634	0	Unclassified
coconut fat	HBV_associated_HCC	-0.0840947	0	Cancer
coconut fat	Huntington's_Disease	-0.0735056	0	Neurological
coconut fat	Lung_adenocarcinoma	-0.0485445	0	Cancer
coconut fat	Macular_degeneration	-0.11563	0	Ophthalmological
coconut fat	Malignant_neoplasm_of_stomach	-0.0749418	0	Cancer
coconut fat	Multiple_benign_melanocytic_nevi	-0.0509673	0	Unclassified
coconut fat	Nasopharyngeal_carcinoma	-0.0880892	0	Cancer
coconut fat	NSCLC	-0.0326186	0.0401489	Cancer
coconut fat	Pressure_overload_cardiac_hypertrophy	-0.0954342	0.0401489	Cardiovascular
coconut fat	Primary_Sjogrens_syndrome	-0.108018	0	Unclassified
coconut fat	Squamous_cell_carcinoma	-0.0786869	0	Cancer
coconut fat	Txnip_deficient_mice_Liver_carcinoma	-0.178	0	Cancer
coconut fat	Uterine_fibroids	-0.0833843	0	Unclassified
coconut fat	Ventilator-associated_lung_injury	-0.170593	0	Unclassified
cranberry	AML	-0.0618153	0	Cancer
cranberry	Bladder_cancer	-0.0943945	0	Cancer
cranberry	Cardiac_inflammation	-0.115559	0	Unclassified
cranberry	Cardiomyopathy	-0.117812	0	Cardiovascular
cranberry	Cervical_cancer	-0.0581442	0	Cancer
cranberry	Clinically_isolated_syndrome	-0.242095	0	Unclassified
cranberry	CML	-0.09517	0	Cancer
cranberry	Colon_cancer	-0.0481575	0	Cancer
cranberry	EAC	-0.10316	0	Cancer
cranberry	ESCC	-0.0612532	0	Cancer
cranberry	Huntington's_Disease	-0.234631	0	Neurological
cranberry	Idiopathic_pulmonary_fibrosis	-0.211813	0	Unclassified
cranberry	Lung_adenocarcinoma	-0.0939844	0	Cancer
cranberry	Myelodysplastic_syndrome	-0.0357792	0	Muscular
cranberry	Nasopharyngeal_carcinoma	-0.0855569	0	Cancer
cranberry	NSCLC	-0.0669778	0	Cancer
cranberry	PDAC	-0.0717759	0	Cancer
cranberry	Polycystic_ovary_syndrome	-0.163007	0	Unclassified
cranberry	Prevention-of-osteoporosis	-0.130537	0	Bone
cranberry	Primary_Sjogrens_syndrome	-0.226923	0	Unclassified
cranberry	Prostate_Cancer	-0.0612403	0	Cancer
cranberry	Pseudomonas_infection	-0.411442	0	Unclassified
cranberry	Rheumatoid_arthritis	-0.0788148	0	Connective_tissue
cranberry	Sarcoma_tumor	-0.0620728	0	Cancer
cranberry	Small_cell_Lung_cancer	-0.147449	0	Cancer
cranberry	Vitamin_A_deficiency	-0.117722	0.0185	Unclassified
orange	Alcoholic_hepatitis	-0.0734332	0	Unclassified
orange	Ankylosing-spondylitis	-0.0803794	0	Connective_tissue
orange	Atopic_dermatitis	-0.042793	0	Unclassified
orange	Atrial_fibrillation	-0.0627439	0.004625	Cardiovascular
orange	Bipolar_disorder	-0.0477102	0	Psychiatric
orange	Breast_cancer	-0.121993	0	Cancer
orange	Carcinoma_in_situ_of_small_intestine	-0.0727251	0.0113265	Cancer
orange	Cardiac_inflammation	-0.130219	0	Unclassified
orange	CML	-0.176202	0	Cancer
orange	Dilated_cardiomyopathy	-0.0672402	0.00252273	Cardiovascular
orange	Emphysema	-0.0679401	0.00252273	Respiratory
orange	Essential_thrombocythemia	-0.0797311	0	Hematological
orange	HIV_infection	-0.127845	0	Immunological
orange	Idiopathic_pulmonary_fibrosis	-0.288937	0	Unclassified
orange	Multiple_benign_melanocytic_nevi	-0.0814781	0	Unclassified
orange	Nephropathy-diabetic	-0.078682	0	Endocrine
orange	NSCLC	-0.034121	0	Cancer
orange	Papillary_thyroid_carcinoma	-0.0388091	0	Cancer
orange	Polycystic_ovary_syndrome	-0.131796	0.00252273	Unclassified
orange	Psoriasis	-0.126475	0	Dermatological
orange	Rheumatoid_arthritis	-0.106105	0	Connective_tissue
orange	Squamous_cell_carcinoma	-0.258542	0	Cancer
orange	Squamous_cell_carcinoma_of_lung	-0.0885959	0	Cancer
orange	Txnip_deficient_mice_Liver_carcinoma	-0.0672152	0.004625	Cancer
orange	Uterine_fibroids	-0.154786	0	Unclassified
orange	Vitamin_A_deficiency	-0.0837428	0.0298846	Unclassified
fructose	Adenoma_of_small_intestine	-0.0681872	0.0167547	Cancer
fructose	Barrett	-0.0555323	0	Unclassified
fructose	Bladder_cancer	-0.120471	0	Cancer
fructose	Brain_tumor	-0.110023	0	Cancer
fructose	Carcinoma_in_situ_of_small_intestine	-0.0878568	0	Cancer
fructose	Cardiac_inflammation	-0.0439842	0	Unclassified
fructose	Cardiomyopathy	-0.163975	0	Cardiovascular
fructose	Cervical_cancer	-0.123738	0	Cancer
fructose	Clinically_isolated_syndrome	-0.0499562	0	Unclassified
fructose	Colon_cancer	-0.0265497	0.0205556	Cancer
fructose	EAC	-0.0565033	0	Cancer
fructose	Endometriosis	-0.0556659	0	Unclassified
fructose	ESCC	-0.103869	0	Cancer
fructose	Fracture_of_femur	-0.0768692	0.00652941	Unclassified
fructose	HCC	-0.0306089	0.0106731	Cancer
fructose	Huntington's_Disease	-0.162602	0	Neurological
fructose	Lung_adenocarcinoma	-0.0306472	0.0023617	Cancer
fructose	Macular_degeneration	-0.100619	0	Ophthalmological
fructose	Malignant_neoplasm_of_stomach	-0.0871113	0	Cancer
fructose	Myelodysplastic_syndrome	-0.0816954	0	Muscular
fructose	Nasopharyngeal_carcinoma	-0.131031	0	Cancer
fructose	PDAC	-0.117517	0	Cancer
fructose	Polycystic_ovary_syndrome	-0.118128	0.00652941	Unclassified
fructose	Primary_Sjogrens_syndrome	-0.125765	0	Unclassified
fructose	Prostate_Cancer	-0.0678309	0	Cancer
fructose	Pseudomonas_infection	-0.114224	0	Unclassified
fructose	Rheumatoid_arthritis	-0.0431594	0	Connective_tissue
fructose	Sepsis	-0.0377597	0	Immunological
fructose	Ventilator-associated_lung_injury	-0.0788154	0	Unclassified
fructose	Vitamin_A_deficiency	-0.230509	0	Unclassified
garlic oil	Alpha-1_Antitrypsin_Deficiency-related_Emphysema	-0.102588	0.0208125	Respiratory
garlic oil	Atopic_dermatitis	-0.0961506	0	Unclassified
garlic oil	Bacterial_infection	-0.0932845	0	Immunological
garlic oil	Bipolar_disorder	-0.112867	0	Psychiatric
garlic oil	Breast_cancer	-0.076116	0	Cancer
garlic oil	CD	-0.135764	0	Gastrointestinal
garlic oil	Complex_dental_caries	-0.0725453	0.0253714	Unclassified
garlic oil	EAC	-0.0606481	0	Cancer
garlic oil	Gastric_cancer	-0.0666211	0	Cancer
garlic oil	HBV_ALF	-0.0504191	0	Unclassified
garlic oil	HBV_associated_HCC	-0.0518777	0	Cancer
garlic oil	Ovarian_cancer	-0.0670397	0	Cancer
garlic oil	Periodontitis	-0.0414442	0	Ear_Nose_Throat
garlic oil	Psoriasis	-0.0308929	0.048	Dermatological
garlic oil	Rheumatoid_arthritis	-0.0701258	0	Connective_tissue
garlic oil	Sepsis	-0.0380939	0.0253714	Immunological
garlic oil	Systemic_Juvenile_Idiopathic_Arthritis	-0.0984055	0	Connective_tissue
garlic oil	UC	-0.117915	0	Unclassified
grape	CD	-0.05893	0	Gastrointestinal
grape	Chronic_intermittent_hypoxia	-0.146031	0.036075	Unclassified
grape	Clinically_isolated_syndrome	-0.0949422	0	Unclassified
grape	CML	-0.102493	0	Cancer
grape	HCV	-0.0476241	0.0126857	Unclassified
grape	JIA	-0.0837584	0	Unclassified
grape	Lung_cancer	-0.120807	0	Cancer
grape	Multiple_myeloma_patients_with_osteonecrosis_of_the_jaw	-0.0605271	0	Unclassified
grape	Primary_Sjogrens_syndrome	-0.0475438	0	Unclassified
grape	Pseudomonas_infection	-0.0794657	0.00326471	Unclassified
grape	Sarcoidosis	-0.0965829	0	Immunological
grape	Sarcoma_tumor	-0.0933811	0	Cancer
grape	SLE	-0.0413708	0	Immunological
grape	Tuberculosis	-0.0666544	0	Respiratory
high fat	Acute_hepatitis_C	-0.124629	0	Metabolic
high fat	Acute_lung_injury	-0.137944	0	Unclassified
high fat	Adenoma_of_small_intestine	-0.107193	0	Cancer
high fat	Alcoholic_hepatitis	-0.0794715	0	Unclassified
high fat	Barrett	-0.0644172	0	Unclassified
high fat	Carcinoma_in_situ_of_small_intestine	-0.119591	0	Cancer
high fat	Cardiac_hypertrophy	-0.101119	0.00807273	Unclassified
high fat	Cardiac_inflammation	-0.0670068	0	Unclassified
high fat	Cardiomyopathy	-0.150025	0	Cardiovascular
high fat	Cervical_cancer	-0.0613344	0	Cancer
high fat	Chronic_intermittent_hypoxia	-0.237047	0	Unclassified
high fat	Clinically_isolated_syndrome	-0.136658	0	Unclassified
high fat	COPD	-0.0344452	0.00616667	Respiratory
high fat	Dilated_cardiomyopathy	-0.118621	0	Cardiovascular
high fat	EAC	-0.0495741	0	Cancer
high fat	Endometriosis	-0.0485219	0	Unclassified
high fat	ESCC	-0.0775354	0	Cancer
high fat	Familial_hypophosphatemic_bone_disease	-0.137109	0	Bone
high fat	Fracture_of_femur	-0.107348	0	Unclassified
high fat	Huntington's_Disease	-0.207658	0	Neurological
high fat	JIA	-0.0362694	0	Unclassified
high fat	Macular_degeneration	-0.0750538	0	Ophthalmological
high fat	Malignant_neoplasm_of_stomach	-0.0925807	0	Cancer
high fat	Nasopharyngeal_carcinoma	-0.130352	0	Cancer
high fat	NSCLC	-0.0292834	0	Cancer
high fat	Nutritional_deficiency	-0.0525791	0.00616667	Unclassified
high fat	PDAC	-0.0682388	0	Cancer
high fat	Prevention-of-osteoporosis	-0.106559	0.00217647	Bone
high fat	Primary_Sjogrens_syndrome	-0.176133	0	Unclassified
high fat	Squamous_cell_carcinoma	-0.104182	0	Cancer
high fat	Tuberculosis	-0.0286469	0.041625	Respiratory
high fat	Txnip_deficient_mice_Liver_carcinoma	-0.238626	0	Cancer
high fat	Ventilator-associated_lung_injury	-0.145151	0	Unclassified
kiwifruit	Acute_hepatitis_C	-0.270319	0	Metabolic
kiwifruit	Acute_lung_injury	-0.076411	0	Unclassified
kiwifruit	Acute-nonlymphocytic-leukemia	-0.102449	0	Cancer
kiwifruit	Adenoma_of_small_intestine	-0.0594497	0	Cancer
kiwifruit	Adenovirus_infection	-0.213612	0	Unclassified
kiwifruit	Bladder_cancer	-0.114842	0	Cancer
kiwifruit	Brain_tumor	-0.043789	0	Cancer
kiwifruit	Carcinoma_in_situ_of_small_intestine	-0.121236	0	Cancer
kiwifruit	Cardiac_hypertrophy	-0.0746383	0	Unclassified
kiwifruit	Cardiac_inflammation	-0.0881973	0	Unclassified
kiwifruit	Cardiomyopathy	-0.154152	0	Cardiovascular
kiwifruit	Cervical_cancer	-0.0559564	0	Cancer
kiwifruit	Clinically_isolated_syndrome	-0.281283	0	Unclassified
kiwifruit	COPD	-0.0686716	0	Respiratory
kiwifruit	Dilated_cardiomyopathy	-0.107046	0	Cardiovascular
kiwifruit	Endometriosis	-0.109214	0	Unclassified
kiwifruit	ESCC	-0.0515036	0	Cancer
kiwifruit	Exhaustion_due_to_excessive_exertion	-0.207092	0	Unclassified
kiwifruit	Familial_hypophosphatemic_bone_disease	-0.117721	0	Bone
kiwifruit	Fracture_of_femur	-0.165248	0	Unclassified
kiwifruit	Hepatitis_C	-0.090509	0	Unclassified
kiwifruit	Huntington's_Disease	-0.451344	0	Neurological
kiwifruit	Idiopathic_pulmonary_fibrosis	-0.189623	0	Unclassified
kiwifruit	Interstitial_cystitis	-0.0528782	0	Unclassified
kiwifruit	JIA	-0.0892422	0	Unclassified
kiwifruit	Lung_cancer	-0.0892159	0	Cancer
kiwifruit	Macular_degeneration	-0.166123	0	Ophthalmological
kiwifruit	Myelodysplastic_syndrome	-0.0857021	0	Muscular
kiwifruit	Nasopharyngeal_carcinoma	-0.149694	0	Cancer
kiwifruit	Non-insulin_dependent_Diabetes_mellitus	-0.0713771	0.00685185	Endocrine
kiwifruit	Obese_with_type_2_Diabetes	-0.0508197	0	Endocrine
kiwifruit	Parkinsons	-0.118499	0	Neurological
kiwifruit	PDAC	-0.112139	0	Cancer
kiwifruit	Polycystic_ovary_syndrome	-0.170116	0	Unclassified
kiwifruit	Prevention-of-osteoporosis	-0.219836	0	Bone
kiwifruit	Primary_Sjogrens_syndrome	-0.340419	0	Unclassified
kiwifruit	Pseudomonas_infection	-0.225946	0	Unclassified
kiwifruit	Sarcoidosis	-0.186355	0	Immunological
kiwifruit	Sepsis	-0.136752	0	Immunological
kiwifruit	SLE	-0.153858	0	Immunological
kiwifruit	Spontaneously_hypertensive	-0.188002	0	Unclassified
kiwifruit	Tuberculosis	-0.332584	0	Respiratory
kiwifruit	Txnip_deficient_mice_Liver_carcinoma	-0.0512185	0	Cancer
kiwifruit	Ventilator-associated_lung_injury	-0.230976	0	Unclassified
lard diet	Alcoholic_hepatitis	-0.0467774	0	Unclassified
lard diet	AML	-0.107008	0	Cancer
lard diet	Bladder_cancer	-0.0920479	0	Cancer
lard diet	Cardiac_hypertrophy	-0.222508	0	Unclassified
lard diet	Cardiac_inflammation	-0.0558208	0.00426923	Unclassified
lard diet	Cardiomyopathy	-0.064821	0	Cardiovascular
lard diet	Colon_cancer	-0.0505539	0	Cancer
lard diet	Glioblastoma	-0.0666354	0.0235455	Cancer
lard diet	Macular_degeneration	-0.0972345	0	Ophthalmological
lard diet	Multiple_benign_melanocytic_nevi	-0.0565214	0	Unclassified
lard diet	Myelodysplastic_syndrome	-0.0460796	0	Muscular
lard diet	NSCLC	-0.037922	0	Cancer
lard diet	Obese_with_type_2_Diabetes	-0.253277	0	Endocrine
lard diet	Osteoarthritis	-0.0984501	0.0185	Connective_tissue
lard diet	Prevention-of-osteoporosis	-0.117954	0.0348857	Bone
lard diet	Prostate_Cancer	-0.0864546	0	Cancer
lard diet	Sarcoma_tumor	-0.050612	0.0158571	Cancer
lard diet	Squamous_cell_carcinoma_of_lung	-0.0870031	0	Cancer
lard diet	Uterine_fibroids	-0.0595044	0.0185	Unclassified
lard diet	Ventilator-associated_lung_injury	-0.0549317	0.00822222	Unclassified
lard diet	Vitamin_A_deficiency	-0.194925	0	Unclassified
persimmon peel	Acute_hepatitis_C	-0.0763524	0.00352381	Metabolic
persimmon peel	Acute_lung_injury	-0.0677592	0.0198806	Unclassified
persimmon peel	Bladder_cancer	-0.157426	0	Cancer
persimmon peel	Brain_tumor	-0.0595336	0	Cancer
persimmon peel	Cardiac_hypertrophy	-0.102153	0.00179032	Unclassified
persimmon peel	Cardiac_inflammation	-0.179447	0	Unclassified
persimmon peel	Cardiomyopathy	-0.284752	0	Cardiovascular
persimmon peel	Cervical_cancer	-0.131345	0	Cancer
persimmon peel	Chronic_obstructive_airway_disease	-0.128767	0.00179032	Unclassified
persimmon peel	Clinically_isolated_syndrome	-0.178275	0	Unclassified
persimmon peel	CML	-0.124968	0	Cancer
persimmon peel	Dilated_cardiomyopathy	-0.122851	0	Cardiovascular
persimmon peel	Emphysema	-0.0734854	0	Respiratory
persimmon peel	ESCC	-0.100898	0	Cancer
persimmon peel	Essential_thrombocythemia	-0.127122	0	Hematological
persimmon peel	HCC	-0.041468	0	Cancer
persimmon peel	Hepatitis_C	-0.108045	0	Unclassified
persimmon peel	Huntington's_Disease	-0.236758	0	Neurological
persimmon peel	Idiopathic_pulmonary_fibrosis	-0.183721	0	Unclassified
persimmon peel	Macular_degeneration	-0.157795	0	Ophthalmological
persimmon peel	Nasopharyngeal_carcinoma	-0.170113	0	Cancer
persimmon peel	Osteoarthritis	-0.156724	0	Connective_tissue
persimmon peel	PDAC	-0.118003	0	Cancer
persimmon peel	Polycystic_ovary_syndrome	-0.171394	0	Unclassified
persimmon peel	Prevention-of-osteoporosis	-0.179492	0	Bone
persimmon peel	Primary_Sjogrens_syndrome	-0.220658	0	Unclassified
persimmon peel	Pseudomonas_infection	-0.173803	0	Unclassified
persimmon peel	Rheumatoid_arthritis	-0.0449266	0.0321739	Connective_tissue
persimmon peel	Sarcoma_tumor	-0.0678584	0	Cancer
persimmon peel	Sepsis	-0.0452149	0.00179032	Immunological
persimmon peel	Ventilator-associated_lung_injury	-0.07458	0	Unclassified
red wine	Acute-nonlymphocytic-leukemia	-0.0913856	0	Cancer
red wine	Alpha-1_Antitrypsin_Deficiency-related_Emphysema	-0.0921282	0.00925	Respiratory
red wine	Alzheimers	-0.0710826	0.00252273	Neurological
red wine	Ankylosing-spondylitis	-0.0836077	0.0111	Connective_tissue
red wine	Bipolar_disorder	-0.0663536	0	Psychiatric
red wine	Cardiac_inflammation	-0.0510381	0	Unclassified
red wine	CD	-0.187056	0	Gastrointestinal
red wine	CML	-0.0451121	0.0111	Cancer
red wine	Complex_dental_caries	-0.173935	0	Unclassified
red wine	Diabetes	-0.174447	0	Endocrine
red wine	Exhaustion_due_to_excessive_exertion	-0.292961	0	Unclassified
red wine	Glioblastoma	-0.0507503	0.0130588	Cancer
red wine	HCV	-0.108394	0	Unclassified
red wine	JIA	-0.0852725	0	Unclassified
red wine	Lung_cancer	-0.15676	0	Cancer
red wine	Multiple_benign_melanocytic_nevi	-0.0458444	0	Unclassified
red wine	Multiple_myeloma_patients_with_osteonecrosis_of_the_jaw	-0.236288	0	Unclassified
red wine	Papillary_thyroid_carcinoma	-0.0399129	0	Cancer
red wine	Parkinsons	-0.225477	0	Neurological
red wine	Periodontitis	-0.0669772	0	Ear_Nose_Throat
red wine	Rheumatoid_arthritis	-0.0791114	0	Connective_tissue
red wine	Sarcoidosis	-0.150726	0	Immunological
red wine	Schizophrenia	-0.0812501	0	Psychiatric
red wine	Sepsis	-0.155013	0	Immunological
red wine	SLE	-0.0563579	0	Immunological
red wine	Squamous_cell_carcinoma	-0.176237	0	Cancer
red wine	Systemic_Juvenile_Idiopathic_Arthritis	-0.123752	0	Connective_tissue
red wine	Tuberculosis	-0.141302	0	Respiratory
red wine	UC	-0.152832	0	Unclassified
soy	Atopic_dermatitis	-0.147064	0	Unclassified
soy	Bipolar_disorder	-0.0843778	0	Psychiatric
soy	Bladder_cancer	-0.0992878	0	Cancer
soy	Breast_cancer	-0.112211	0	Cancer
soy	CML	-0.110594	0	Cancer
soy	Lung_adenocarcinoma	-0.110807	0	Cancer
soy	Macular_degeneration	-0.0748479	0.0283953	Ophthalmological
soy	NSCLC	-0.076746	0	Cancer
soy	Ovarian_cancer	-0.083057	0	Cancer
soy	Prostate_Cancer	-0.220415	0	Cancer
soy	Psoriasis	-0.107071	0	Dermatological
soy	Sarcoma_tumor	-0.0632779	0.0222	Cancer
soy	Small_cell_Lung_cancer	-0.16629	0	Cancer
tofu	Acute_hepatitis_C	-0.0958122	0	Metabolic
tofu	Alcoholic_hepatitis	-0.111154	0	Unclassified
tofu	AML	-0.0475419	0.0023125	Cancer
tofu	Atopic_dermatitis	-0.112104	0	Unclassified
tofu	Barrett	-0.0650731	0	Unclassified
tofu	Bladder_cancer	-0.244146	0	Cancer
tofu	Brain_tumor	-0.130618	0	Cancer
tofu	Breast_cancer	-0.104539	0	Cancer
tofu	Cardiac_inflammation	-0.0545666	0	Unclassified
tofu	Cardiomyopathy	-0.151736	0	Cardiovascular
tofu	Cervical_cancer	-0.185168	0	Cancer
tofu	Chronic_obstructive_airway_disease	-0.154818	0.00888	Unclassified
tofu	Clinically_isolated_syndrome	-0.0452399	0.0023125	Unclassified
tofu	CML	-0.140346	0	Cancer
tofu	Colon_cancer	-0.0746211	0	Cancer
tofu	EAC	-0.0385391	0.0314151	Cancer
tofu	ESCC	-0.14601	0	Cancer
tofu	HBV_associated_HCC	-0.129568	0	Cancer
tofu	HCC	-0.0829626	0	Cancer
tofu	Lung_adenocarcinoma	-0.103297	0	Cancer
tofu	Macular_degeneration	-0.112499	0	Ophthalmological
tofu	Malignant_neoplasm_of_stomach	-0.132362	0	Cancer
tofu	Multiple_benign_melanocytic_nevi	-0.0935688	0	Unclassified
tofu	Myelodysplastic_syndrome	-0.1291	0	Muscular
tofu	Nasopharyngeal_carcinoma	-0.176925	0	Cancer
tofu	NSCLC	-0.0673821	0	Cancer
tofu	PDAC	-0.154792	0	Cancer
tofu	Primary_Sjogrens_syndrome	-0.116261	0	Unclassified
tofu	Prostate_Cancer	-0.161593	0	Cancer
tofu	Psoriasis	-0.0724818	0	Dermatological
tofu	Rheumatoid_arthritis	-0.0444401	0.0314151	Connective_tissue
tofu	Sarcoma_tumor	-0.0977854	0	Cancer
tofu	Sepsis	-0.0658915	0	Immunological
tofu	Small_cell_Lung_cancer	-0.148846	0	Cancer
tofu	Squamous_cell_carcinoma	-0.0751301	0	Cancer
tofu	Squamous_cell_carcinoma_of_lung	-0.127604	0	Cancer
tofu	Ventilator-associated_lung_injury	-0.112918	0	Unclassified
turnip	Alcoholic_hepatitis	-0.0717122	0	Unclassified
turnip	Alzheimers	-0.108522	0	Neurological
turnip	Atopic_dermatitis	-0.167796	0	Unclassified
turnip	Bipolar_disorder	-0.101519	0	Psychiatric
turnip	Brain_tumor	-0.0447793	0.013875	Cancer
turnip	Breast_cancer	-0.0654328	0	Cancer
turnip	Cervical_cancer	-0.0802987	0	Cancer
turnip	Colon_cancer	-0.100803	0	Cancer
turnip	Diabetes	-0.0481883	0.0426923	Endocrine
turnip	EAC	-0.0803951	0	Cancer
turnip	ESCC	-0.0709711	0	Cancer
turnip	Gastric_cancer	-0.10733	0	Cancer
turnip	Glioblastoma	-0.0592007	0.0426923	Cancer
turnip	HBV_ALF	-0.136729	0	Unclassified
turnip	HBV_associated_HCC	-0.108878	0	Cancer
turnip	HCC	-0.0693019	0	Cancer
turnip	Interstitial_cystitis	-0.0683085	0	Unclassified
turnip	Lung_adenocarcinoma	-0.0523435	0	Cancer
turnip	Malignant_neoplasm_of_stomach	-0.0855676	0	Cancer
turnip	Multiple_benign_melanocytic_nevi	-0.0600709	0	Unclassified
turnip	Myelodysplastic_syndrome	-0.100726	0	Muscular
turnip	Ovarian_cancer	-0.0995616	0	Cancer
turnip	Papillary_thyroid_carcinoma	-0.0490889	0	Cancer
turnip	PDAC	-0.0375002	0	Cancer
turnip	Periodontitis	-0.066066	0	Ear_Nose_Throat
turnip	Prostate_Cancer	-0.0916011	0	Cancer
turnip	Psoriasis	-0.0549161	0	Dermatological
turnip	Pulmonary_hypertension	-0.0705387	0.00723913	Cardiovascular
turnip	Small_cell_Lung_cancer	-0.0695237	0	Cancer
turnip	Squamous_cell_carcinoma	-0.0607759	0.0385102	Cancer
turnip	Squamous_cell_carcinoma_of_lung	-0.0864405	0	Cancer
whey	Atopic_dermatitis	-0.0899005	0	Unclassified
whey	Barrett	-0.0664278	0.024	Unclassified
whey	Bladder_cancer	-0.144271	0	Cancer
whey	Breast_cancer	-0.134601	0	Cancer
whey	Cervical_cancer	-0.0816624	0	Cancer
whey	Chronic_cigarette_smoking	-0.12604	0.0321316	Unclassified
whey	CML	-0.115035	0	Cancer
whey	HBV_associated_HCC	-0.0814405	0	Cancer
whey	Lung_adenocarcinoma	-0.139958	0	Cancer
whey	Nephropathy-diabetic	-0.143285	0.00951429	Endocrine
whey	NSCLC	-0.0982182	0	Cancer
whey	Prostate_Cancer	-0.115913	0	Cancer
whey	Psoriasis	-0.145464	0	Dermatological
whey	Sepsis	-0.0818811	0	Immunological
whey	Small_cell_Lung_cancer	-0.221709	0	Cancer
whey	Ventilator-associated_lung_injury	-0.0867761	0	Unclassified
Abbreviations: AML, acute myeloid leukemia; CD, Crohn's disease; CML, chronic myelogenous leukemia; COPD, chronic obstructive pulmonary disease; EAC, esophageal adenocarcinoma; ESCC, esophageal squamous cell carcinoma; HBV, hepatitis B virus; HBV-ALF, acute liver failure due to hepatitis B virus; HBV_associated HCC, hepatitis B virus-associated hepatocellular carcinoma; HCC, hepatocellular carcin…

## Sheet: correlated diet-disease
Table S5 Diet-disease pairs showing anti-correlation and correlation relationships
Diet	Disease	Enrichment score	Significance (FDR<0.05)	Disease class
alcohol	Acute-nonlymphocytic-leukemia	0.115586	0	Cancer
alcohol	Asthma	0.114647	0	Respiratory
alcohol	Bipolar_disorder	0.239065	0	Psychiatric
alcohol	CD	0.145672	0	Gastrointestinal
alcohol	COPD	0.206567	0	Respiratory
alcohol	Diabetes	0.23399	0	Endocrine
alcohol	Nephropathy-diabetic	0.246265	0	Endocrine
alcohol	Periodontitis	0.229859	0	Ear_Nose_Throat
alcohol	Atrial_fibrillation	0.105908	0	Cardiovascular
alcohol	Complex_dental_caries	0.179432	0	Unclassified
alcohol	Nutritional_deficiency	0.0529677	0	Unclassified
alcohol	Chronic_intermittent_hypoxia	0.0932937	0	Unclassified
alcohol	Sarcoidosis	0.312341	0	Immunological
alcohol	Glioblastoma	0.106352	0	Cancer
alcohol	Squamous_cell_carcinoma	0.0498594	0	Cancer
alcohol	Dehydration	0.114062	0	Unclassified
alcohol	Squamous_cell_carcinoma_of_lung	0.0472952	0.0171786	Cancer
alcohol	Chronic_cigarette_smoking	0.075904	0	Unclassified
alcohol	Exhaustion_due_to_excessive_exertion	0.159136	0	Unclassified
alcohol	ISM-In_situ_melanoma_of_skin	0.185335	0	Cancer
alcohol	Bacterial_infection	0.132711	0	Immunological
alcohol	Multiple_myeloma_patients_with_osteonecrosis_of_the_jaw	0.333581	0	Unclassified
alcohol	Systemic_Juvenile_Idiopathic_Arthritis	0.181598	0	Connective_tissue
alcohol	HBV_ALF	0.0659664	0	Unclassified
alcohol	HCV	0.156686	0	Unclassified
alcohol	Interstitial_cystitis	0.0976297	0	Unclassified
alcohol	JIA	0.165736	0	Unclassified
alcohol	Lung_cancer	0.100773	0	Cancer
alcohol	NSCLC	0.078153	0	Cancer
alcohol	Ovarian_cancer	0.291074	0	Cancer
alcohol	Papillary_thyroid_carcinoma	0.189727	0	Cancer
alcohol	Parkinson's	0.106959	0	Neurological
alcohol	Psoriasis	0.0591158	0	Dermatological
alcohol	Schizophrenia	0.0987566	0	Psychiatric
alcohol	SLE	0.20625	0	Immunological
alcohol	Testicular_cancer	0.104161	0	Cancer
alcohol	Tuberculosis	0.0868125	0	Respiratory
alcohol	UC	0.108851	0	Unclassified
alcohol	Uterine_fibroids	0.0735131	0	Unclassified
grape	Acute-nonlymphocytic-leukemia	0.0408784	0	Cancer
grape	Alzheimers	0.0725693	0.00326471	Neurological
grape	Colon_cancer	0.0336886	0.00326471	Cancer
grape	Diabetes	0.101117	0	Endocrine
grape	ESCC	0.0455407	0	Cancer
grape	Gastric_cancer	0.0604743	0	Cancer
grape	Periodontitis	0.061026	0	Ear_Nose_Throat
grape	Atopic_dermatitis	0.0738421	0	Unclassified
grape	Emphysema	0.0794277	0	Respiratory
grape	Myelodysplastic_syndrome	0.0681859	0	Muscular
grape	Liver_carcinoma	0.182294	0.00326471	Cancer
grape	Glioblastoma	0.106071	0	Cancer
grape	Multiple_benign_melanocytic_nevi	0.0417699	0	Unclassified
grape	Chronic_cigarette_smoking	0.0807297	0.018	Unclassified
grape	Dilated_cardiomyopathy	0.102773	0	Cardiovascular
grape	Cardiac_hypertrophy	0.134433	0	Unclassified
grape	HBV_ALF	0.0831464	0	Unclassified
grape	Heart_failure	0.137146	0.0284615	Cardiovascular
grape	Interstitial_cystitis	0.085555	0	Unclassified
grape	Ovarian_cancer	0.0318174	0.0154167	Cancer
grape	Papillary_thyroid_carcinoma	0.0546406	0	Cancer
grape	Parkinson's	0.211936	0	Neurological
grape	PDAC	0.0515485	0	Cancer
grape	Sepsis	0.0418511	0	Immunological
grape	UC	0.051455	0	Unclassified
grape	Uterine_fibroids	0.0461062	0.0262895	Unclassified
orange	Brain_tumor	0.0521307	0	Cancer
orange	Clinically_isolated_syndrome	0.136489	0	Unclassified
orange	Colon_cancer	0.0460139	0	Cancer
orange	EAC	0.111931	0	Cancer
orange	Endometriosis	0.0713484	0	Unclassified
orange	ESCC	0.0492191	0	Cancer
orange	Retinal_damage	0.0840582	0.02664	Unclassified
orange	Alpha-1_Antitrypsin_Deficiency-related_Emphysema	0.113145	0	Respiratory
orange	Macular_degeneration	0.253497	0	Ophthalmological
orange	Cardiomyopathy	0.095147	0	Cardiovascular
orange	Hepatitis_C	0.0947535	0	Unclassified
orange	Spontaneously_hypertensive	0.164634	0	Unclassified
orange	Ventilator-associated_lung_injury	0.0664398	0	Unclassified
orange	Escherichia_coli_infection_of_the_central_nervous_system	0.0881596	0	Unclassified
orange	AIDS_with_encephalitis	0.0731927	0	Unclassified
orange	Exhaustion_due_to_excessive_exertion	0.102647	0	Unclassified
orange	Acute_hepatitis_C	0.0679947	0	Metabolic
orange	Cardiac_hypertrophy	0.0837621	0.0282941	Unclassified
orange	Familial_hypophosphatemic_bone_disease	0.073533	0.004625	Bone
orange	Huntington's_Disease	0.0904958	0	Neurological
orange	JIA	0.0353383	0	Unclassified
orange	Lung_cancer	0.064649	0	Cancer
orange	PDAC	0.0712295	0	Cancer
orange	Primary_Sjogrens_syndrome	0.0796979	0	Unclassified
orange	Testicular_cancer	0.0576264	0.004625	Cancer
orange	Tuberculosis	0.0623624	0	Respiratory
persimmon peel	Acute-nonlymphocytic-leukemia	0.0455331	0.0069375	Cancer
persimmon peel	Alzheimers	0.143797	0	Neurological
persimmon peel	Asthma	0.11908	0	Respiratory
persimmon peel	Bipolar_disorder	0.205629	0	Psychiatric
persimmon peel	Breast_cancer	0.0617935	0	Cancer
persimmon peel	COPD	0.0719327	0	Respiratory
persimmon peel	Diabetes	0.174155	0	Endocrine
persimmon peel	Gastric_cancer	0.141411	0	Cancer
persimmon peel	Retinal_damage	0.10146	0.0212206	Unclassified
persimmon peel	Nephropathy-diabetic	0.184347	0	Endocrine
persimmon peel	Periodontitis	0.191654	0	Ear_Nose_Throat
persimmon peel	Atrial_fibrillation	0.101118	0	Cardiovascular
persimmon peel	Vitamin_A_deficiency	0.104213	0.0168182	Unclassified
persimmon peel	Atopic_dermatitis	0.144944	0	Unclassified
persimmon peel	Complex_dental_caries	0.140739	0	Unclassified
persimmon peel	Sarcoidosis	0.0916509	0	Immunological
persimmon peel	Txnip_deficient_mice_Liver_carcinoma	0.101092	0	Cancer
persimmon peel	Glioblastoma	0.0650176	0.0136615	Cancer
persimmon peel	Dehydration	0.162941	0	Unclassified
persimmon peel	Multiple_benign_melanocytic_nevi	0.0699659	0	Unclassified
persimmon peel	ISM-In_situ_melanoma_of_skin	0.165405	0	Cancer
persimmon peel	Bacterial_infection	0.0912496	0	Immunological
persimmon peel	Pulmonary_hypertension	0.0897779	0	Cardiovascular
persimmon peel	Multiple_myeloma_patients_with_osteonecrosis_of_the_jaw	0.143567	0	Unclassified
persimmon peel	Systemic_Juvenile_Idiopathic_Arthritis	0.136322	0	Connective_tissue
persimmon peel	HBV_ALF	0.179075	0	Unclassified
persimmon peel	HCV	0.0691212	0	Unclassified
persimmon peel	JIA	0.0566141	0	Unclassified
persimmon peel	NSCLC	0.0455757	0	Cancer
persimmon peel	Ovarian_cancer	0.26177	0	Cancer
persimmon peel	Papillary_thyroid_carcinoma	0.17721	0	Cancer
persimmon peel	Parkinson's	0.113846	0	Neurological
persimmon peel	Psoriasis	0.08483	0	Dermatological
persimmon peel	Schizophrenia	0.0524418	0	Psychiatric
persimmon peel	SLE	0.0652505	0	Immunological
persimmon peel	Testicular_cancer	0.0853674	0.00179032	Cancer
persimmon peel	UC	0.124056	0	Unclassified
persimmon peel	Uterine_fibroids	0.0770263	0	Unclassified
tofu	Acute-nonlymphocytic-leukemia	0.0475646	0.00453061	Cancer
tofu	Asthma	0.179856	0	Respiratory
tofu	Bipolar_disorder	0.0907285	0	Psychiatric
tofu	CD	0.0870823	0	Gastrointestinal
tofu	COPD	0.119599	0	Respiratory
tofu	Diabetes	0.102155	0	Endocrine
tofu	Endometriosis	0.089167	0	Unclassified
tofu	Fracture_of_femur	0.0804829	0.0108824	Unclassified
tofu	Periodontitis	0.161013	0	Ear_Nose_Throat
tofu	Vitamin_A_deficiency	0.210005	0	Unclassified
tofu	Sarcoidosis	0.10908	0	Immunological
tofu	HCV	0.119323	0	Unclassified
tofu	JIA	0.117822	0	Unclassified
tofu	Ovarian_cancer	0.13824	0	Cancer
tofu	SLE	0.0814396	0	Immunological
tofu	UC	0.0726885	0	Unclassified
blueberry	Bladder_cancer	0.0808383	0	Cancer
blueberry	Cervical_cancer	0.0906343	0	Cancer
blueberry	Clinically_isolated_syndrome	0.0943461	0	Unclassified
blueberry	Colon_cancer	0.0551836	0	Cancer
blueberry	ESCC	0.105315	0	Cancer
blueberry	Idiopathic_pulmonary_fibrosis	0.172921	0	Unclassified
blueberry	Cardiomyopathy	0.159419	0	Cardiovascular
blueberry	Sarcoma_tumor	0.0820018	0	Cancer
blueberry	Cardiac_inflammation	0.0550386	0	Unclassified
blueberry	HBV_associated_HCC	0.0777379	0	Cancer
blueberry	Huntington's_Disease	0.135382	0	Neurological
blueberry	Lung_adenocarcinoma	0.0651409	0	Cancer
blueberry	Nasopharyngeal_carcinoma	0.105637	0	Cancer
blueberry	NSCLC	0.0493316	0	Cancer
blueberry	PDAC	0.0734076	0	Cancer
blueberry	Primary_Sjogrens_syndrome	0.0865894	0	Unclassified
coconut fat	Asthma	0.118298	0.00516279	Respiratory
coconut fat	Bipolar_disorder	0.102108	0	Psychiatric
coconut fat	CD	0.156961	0	Gastrointestinal
coconut fat	EAC	0.0532309	0	Cancer
coconut fat	Gastric_cancer	0.0528717	0	Cancer
coconut fat	Retinal_damage	0.245146	0	Unclassified
coconut fat	Periodontitis	0.0386836	0.00756818	Ear_Nose_Throat
coconut fat	Alpha-1_Antitrypsin_Deficiency-related_Emphysema	0.115681	0	Respiratory
coconut fat	Vitamin_A_deficiency	0.200412	0	Unclassified
coconut fat	Escherichia_coli_infection_of_the_central_nervous_system	0.18172	0	Unclassified
coconut fat	Exhaustion_due_to_excessive_exertion	0.0787417	0.00264286	Unclassified
coconut fat	Pulmonary_hypertension	0.0625963	0.04625	Cardiovascular
coconut fat	Multiple_myeloma_patients_with_osteonecrosis_of_the_jaw	0.135665	0	Unclassified
coconut fat	Systemic_Juvenile_Idiopathic_Arthritis	0.0847206	0	Connective_tissue
coconut fat	HCV	0.0797587	0	Unclassified
coconut fat	Ovarian_cancer	0.0577319	0	Cancer
coconut fat	Rheumatoid_arthritis	0.12163	0	Connective_tissue
coconut fat	Tuberculosis	0.0494501	0	Respiratory
coconut fat	UC	0.135159	0	Unclassified
lard diet	Acute-nonlymphocytic-leukemia	0.0645062	0	Cancer
lard diet	Alzheimers	0.11204	0	Neurological
lard diet	Bipolar_disorder	0.0968534	0	Psychiatric
lard diet	CD	0.0503112	0.0235455	Gastrointestinal
lard diet	Periodontitis	0.0631588	0	Ear_Nose_Throat
lard diet	Alpha-1_Antitrypsin_Deficiency-related_Emphysema	0.106567	0.0261176	Respiratory
lard diet	Sarcoidosis	0.0756942	0	Immunological
lard diet	Multiple_myeloma_patients_with_osteonecrosis_of_the_jaw	0.123665	0	Unclassified
lard diet	HCC	0.0466325	0	Cancer
lard diet	JIA	0.0507176	0	Unclassified
lard diet	Ovarian_cancer	0.0596586	0	Cancer
lard diet	Parkinson's	0.0965052	0	Neurological
lard diet	Primary_Sjogrens_syndrome	0.047997	0.0235455	Unclassified
lard diet	Rheumatoid_arthritis	0.0447251	0.0493333	Connective_tissue
lard diet	SLE	0.0598538	0	Immunological
garlic oil	Adenovirus_infection	0.167677	0.0339167	Unclassified
garlic oil	AML	0.0974534	0	Cancer
garlic oil	Clinically_isolated_syndrome	0.128164	0	Unclassified
garlic oil	COPD	0.0628969	0	Respiratory
garlic oil	Endometriosis	0.0764711	0	Unclassified
garlic oil	Nutritional_deficiency	0.0943218	0	Unclassified
garlic oil	Cardiomyopathy	0.0760171	0	Cardiovascular
garlic oil	Chronic_intermittent_hypoxia	0.164603	0	Unclassified
garlic oil	Hepatitis_C	0.0975419	0	Unclassified
garlic oil	Sarcoma_tumor	0.0490498	0.0235455	Cancer
garlic oil	Ventilator-associated_lung_injury	0.162271	0	Unclassified
garlic oil	Alcoholic_hepatitis	0.060075	0	Unclassified
garlic oil	Chronic_cigarette_smoking	0.0745379	0.0179032	Unclassified
garlic oil	Cardiac_inflammation	0.0800006	0	Unclassified
garlic oil	Prevention-of-osteoporosis	0.120496	0	Bone
garlic oil	Huntington's_Disease	0.189072	0	Neurological
garlic oil	PDAC	0.0365447	0.0111	Cancer
garlic oil	Primary_Sjogrens_syndrome	0.117873	0	Unclassified
garlic oil	Tuberculosis	0.0605092	0	Respiratory
turnip	Acute-nonlymphocytic-leukemia	0.0686291	0	Cancer
turnip	AML	0.0543326	0	Cancer
turnip	CD	0.0743085	0	Gastrointestinal
turnip	Clinically_isolated_syndrome	0.0905586	0	Unclassified
turnip	COPD	0.0461835	0.00246667	Respiratory
turnip	Endometriosis	0.0507809	0	Unclassified
turnip	Macular_degeneration	0.0787764	0.00246667	Ophthalmological
turnip	Cardiomyopathy	0.114452	0	Cardiovascular
turnip	Sarcoidosis	0.086998	0	Immunological
turnip	Essential_thrombocythemia	0.0564624	0.03996	Hematological
turnip	Acute_hepatitis_C	0.102831	0	Metabolic
turnip	Cardiac_inflammation	0.0462048	0.013875	Unclassified
turnip	Adenoma_of_small_intestine	0.104841	0.00246667	Cancer
turnip	Prevention-of-osteoporosis	0.159807	0	Bone
turnip	Huntington's_Disease	0.13752	0	Neurological
turnip	JIA	0.0923096	0	Unclassified
turnip	Osteoarthritis	0.134945	0	Connective_tissue
turnip	Polycystic_ovary_syndrome	0.160908	0	Unclassified
turnip	Primary_Sjogrens_syndrome	0.113363	0	Unclassified
turnip	SLE	0.062727	0	Immunological
turnip	Tuberculosis	0.0996228	0	Respiratory
fructose	Bipolar_disorder	0.0957727	0	Psychiatric
fructose	CD	0.0641791	0	Gastrointestinal
fructose	COPD	0.09697	0	Respiratory
fructose	Retinal_damage	0.183774	0	Unclassified
fructose	Nephropathy-diabetic	0.105681	0	Endocrine
fructose	Periodontitis	0.106786	0	Ear_Nose_Throat
fructose	Small_cell_Lung_cancer	0.0562423	0	Cancer
fructose	Ankylosing-spondylitis	0.0984829	0	Connective_tissue
fructose	Idiopathic_pulmonary_fibrosis	0.138752	0.0322909	Unclassified
fructose	Chronic_intermittent_hypoxia	0.443728	0	Unclassified
fructose	Sarcoidosis	0.101635	0	Immunological
fructose	Glioblastoma	0.0830688	0	Cancer
fructose	Squamous_cell_carcinoma_of_lung	0.0835377	0	Cancer
fructose	Chronic_cigarette_smoking	0.119103	0	Unclassified
fructose	Multiple_myeloma_patients_with_osteonecrosis_of_the_jaw	0.115288	0	Unclassified
fructose	Childhood_Absence_Epilepsy	0.057562	0.00652941	Neurological
fructose	Systemic_Juvenile_Idiopathic_Arthritis	0.0933217	0	Connective_tissue
fructose	HBV_ALF	0.100794	0	Unclassified
fructose	JIA	0.0908863	0	Unclassified
fructose	NSCLC	0.0497319	0	Cancer
fructose	Ovarian_cancer	0.14948	0	Cancer
fructose	Papillary_thyroid_carcinoma	0.0981984	0	Cancer
fructose	Psoriasis	0.0451814	0	Dermatological
fructose	SLE	0.0348364	0.004625	Immunological
fructose	UC	0.0553161	0	Unclassified
caffeinated coffee	AML	0.053735	0	Cancer
caffeinated coffee	Barrett	0.0416	0.00209434	Unclassified
caffeinated coffee	Clinically_isolated_syndrome	0.145726	0	Unclassified
caffeinated coffee	COPD	0.0554094	0	Respiratory
caffeinated coffee	ESCC	0.0515331	0	Cancer
caffeinated coffee	Fracture_of_femur	0.0739239	0.0121091	Unclassified
caffeinated coffee	Macular_degeneration	0.126917	0	Ophthalmological
caffeinated coffee	Idiopathic_pulmonary_fibrosis	0.144906	0	Unclassified
caffeinated coffee	Cardiomyopathy	0.140566	0	Cardiovascular
caffeinated coffee	Acute_lung_injury	0.125538	0.00209434	Unclassified
caffeinated coffee	Chronic_intermittent_hypoxia	0.396802	0	Unclassified
caffeinated coffee	Essential_thrombocythemia	0.0587251	0	Hematological
caffeinated coffee	Ventilator-associated_lung_injury	0.164898	0	Unclassified
caffeinated coffee	Chronic_obstructive_airway_disease	0.214793	0	Unclassified
caffeinated coffee	Dilated_cardiomyopathy	0.12456	0	Cardiovascular
caffeinated coffee	Acute_hepatitis_C	0.173795	0	Metabolic
caffeinated coffee	Cardiac_inflammation	0.115616	0	Unclassified
caffeinated coffee	Adenoma_of_small_intestine	0.0842309	0.00209434	Cancer
caffeinated coffee	Carcinoma_in_situ_of_small_intestine	0.101895	0	Cancer
caffeinated coffee	Prevention-of-osteoporosis	0.169509	0	Bone
caffeinated coffee	Pseudomonas_infection	0.175754	0	Unclassified
caffeinated coffee	Huntington's_Disease	0.21707	0	Neurological
caffeinated coffee	Interstitial_cystitis	0.0654169	0	Unclassified
caffeinated coffee	JIA	0.0933714	0	Unclassified
caffeinated coffee	Lung_adenocarcinoma	0.0341921	0	Cancer
caffeinated coffee	Lung_cancer	0.0517185	0	Cancer
caffeinated coffee	Nasopharyngeal_carcinoma	0.124767	0	Cancer
caffeinated coffee	NSCLC	0.0387352	0	Cancer
caffeinated coffee	Osteoarthritis	0.0894183	0.00209434	Connective_tissue
caffeinated coffee	Primary_Sjogrens_syndrome	0.204855	0	Unclassified
cranberry	Acute-nonlymphocytic-leukemia	0.0537744	0	Cancer
cranberry	Alzheimers	0.118911	0	Neurological
cranberry	Bipolar_disorder	0.0838353	0	Psychiatric
cranberry	Brain_tumor	0.0519416	0	Cancer
cranberry	Breast_cancer	0.0511427	0	Cancer
cranberry	CD	0.234236	0	Gastrointestinal
cranberry	Diabetes	0.208412	0	Endocrine
cranberry	Fracture_of_femur	0.126246	0	Unclassified
cranberry	Gastric_cancer	0.105108	0	Cancer
cranberry	Nephropathy-diabetic	0.086306	0.00683077	Endocrine
cranberry	Periodontitis	0.196352	0	Ear_Nose_Throat
cranberry	Ankylosing-spondylitis	0.0747359	0.00683077	Connective_tissue
cranberry	Atopic_dermatitis	0.114176	0	Unclassified
cranberry	Complex_dental_caries	0.146771	0	Unclassified
cranberry	Sarcoidosis	0.0525113	0	Immunological
cranberry	Glioblastoma	0.218433	0	Cancer
cranberry	HIV_infection	0.122744	0	Immunological
cranberry	Alcoholic_hepatitis	0.0630936	0	Unclassified
cranberry	Multiple_benign_melanocytic_nevi	0.111377	0	Unclassified
cranberry	Escherichia_coli_infection_of_the_central_nervous_system	0.283903	0	Unclassified
cranberry	Squamous_cell_carcinoma_of_lung	0.0760779	0	Cancer
cranberry	Chronic_cigarette_smoking	0.164967	0	Unclassified
cranberry	Pulmonary_hypertension	0.106328	0	Cardiovascular
cranberry	Multiple_myeloma_patients_with_osteonecrosis_of_the_jaw	0.0568047	0	Unclassified
cranberry	Childhood_Absence_Epilepsy	0.0709027	0	Neurological
cranberry	Systemic_Juvenile_Idiopathic_Arthritis	0.158556	0	Connective_tissue
cranberry	HBV_ALF	0.170309	0	Unclassified
cranberry	HBV_associated_HCC	0.0409079	0	Cancer
cranberry	Interstitial_cystitis	0.0670117	0	Unclassified
cranberry	Non-insulin_dependent_Diabetes_mellitus	0.121435	0.00352381	Endocrine
cranberry	Ovarian_cancer	0.0844832	0	Cancer
cranberry	Papillary_thyroid_carcinoma	0.146626	0	Cancer
cranberry	Parkinson's	0.0850849	0	Neurological
cranberry	Psoriasis	0.104495	0	Dermatological
cranberry	Schizophrenia	0.0472788	0	Psychiatric
cranberry	Sepsis	0.0773203	0	Immunological
cranberry	SLE	0.041239	0	Immunological
cranberry	Testicular_cancer	0.0909601	0	Cancer
cranberry	UC	0.217621	0	Unclassified
cranberry	Uterine_fibroids	0.080677	0	Unclassified
soy	AML	0.0696575	0	Cancer
soy	Asthma	0.16375	0	Respiratory
soy	Colon_cancer	0.162397	0	Cancer
soy	COPD	0.0845476	0	Respiratory
soy	EAC	0.0996897	0	Cancer
soy	Endometriosis	0.170434	0	Unclassified
soy	ESCC	0.0912384	0	Cancer
soy	Fracture_of_femur	0.231768	0	Unclassified
soy	Periodontitis	0.114484	0	Ear_Nose_Throat
soy	Atrial_fibrillation	0.174858	0	Cardiovascular
soy	Obese_with_type_2_Diabetes	0.188131	0	Endocrine
soy	Emphysema	0.171303	0	Respiratory
soy	Spontaneously_hypertensive	0.0994288	0.0283953	Unclassified
soy	Txnip_deficient_mice_Liver_carcinoma	0.148252	0	Cancer
soy	Pressure_overload_cardiac_hypertrophy	0.151982	0	Cardiovascular
soy	Malignant_neoplasm_of_stomach	0.148719	0	Cancer
soy	Alcoholic_hepatitis	0.11871	0	Unclassified
soy	Acute_hepatitis_C	0.18171	0	Metabolic
soy	Adenoma_of_small_intestine	0.18652	0	Cancer
soy	Carcinoma_in_situ_of_small_intestine	0.21219	0	Cancer
soy	HBV_ALF	0.15955	0	Unclassified
soy	Heart_failure	0.175811	0.0175263	Cardiovascular
soy	Huntington's_Disease	0.0759712	0.0270732	Neurological
soy	Interstitial_cystitis	0.210639	0	Unclassified
soy	Lung_cancer	0.066336	0.0222	Cancer
soy	Nasopharyngeal_carcinoma	0.123409	0	Cancer
soy	Papillary_thyroid_carcinoma	0.109418	0	Cancer
soy	PDAC	0.0461664	0.0378409	Cancer
soy	Primary_Sjogrens_syndrome	0.11827	0	Unclassified
soy	Testicular_cancer	0.141723	0	Cancer
soy	UC	0.134403	0	Unclassified
high fat	Alzheimers	0.101304	0	Neurological
high fat	Bipolar_disorder	0.120538	0	Psychiatric
high fat	Breast_cancer	0.0636538	0	Cancer
high fat	CD	0.100855	0	Gastrointestinal
high fat	Diabetes	0.112968	0	Endocrine
high fat	Gastric_cancer	0.103634	0	Cancer
high fat	Periodontitis	0.0889271	0	Ear_Nose_Throat
high fat	Ankylosing-spondylitis	0.127122	0	Connective_tissue
high fat	Atrial_fibrillation	0.103866	0	Cardiovascular
high fat	Atopic_dermatitis	0.0720139	0	Unclassified
high fat	Complex_dental_caries	0.104803	0	Unclassified
high fat	HIV_infection	0.133388	0	Immunological
high fat	ISM-In_situ_melanoma_of_skin	0.0653388	0.00426923	Cancer
high fat	Multiple_myeloma_patients_with_osteonecrosis_of_the_jaw	0.0710308	0	Unclassified
high fat	Systemic_Juvenile_Idiopathic_Arthritis	0.107931	0	Connective_tissue
high fat	HBV_ALF	0.0468773	0	Unclassified
high fat	HCV	0.0934865	0	Unclassified
high fat	Ovarian_cancer	0.11918	0	Cancer
high fat	Papillary_thyroid_carcinoma	0.0890582	0	Cancer
high fat	Psoriasis	0.0545108	0	Dermatological
high fat	Rheumatoid_arthritis	0.0542891	0	Connective_tissue
high fat	Sepsis	0.057644	0	Immunological
high fat	UC	0.105349	0	Unclassified
kiwifruit	Alzheimers	0.141821	0	Neurological
kiwifruit	Bipolar_disorder	0.202762	0	Psychiatric
kiwifruit	Breast_cancer	0.0448191	0	Cancer
kiwifruit	CML	0.105842	0	Cancer
kiwifruit	Colon_cancer	0.0535091	0	Cancer
kiwifruit	EAC	0.0402355	0	Cancer
kiwifruit	Gastric_cancer	0.278416	0	Cancer
kiwifruit	Retinal_damage	0.180164	0	Unclassified
kiwifruit	Nephropathy-diabetic	0.120787	0	Endocrine
kiwifruit	Periodontitis	0.206751	0	Ear_Nose_Throat
kiwifruit	Small_cell_Lung_cancer	0.0359973	0	Cancer
kiwifruit	Ankylosing-spondylitis	0.254034	0	Connective_tissue
kiwifruit	Atrial_fibrillation	0.0659419	0	Cardiovascular
kiwifruit	Vitamin_A_deficiency	0.0742937	0	Unclassified
kiwifruit	Atopic_dermatitis	0.0719247	0	Unclassified
kiwifruit	Complex_dental_caries	0.163693	0	Unclassified
kiwifruit	Nutritional_deficiency	0.0357042	0.0148902	Unclassified
kiwifruit	Sarcoma_tumor	0.092008	0	Cancer
kiwifruit	Glioblastoma	0.063084	0	Cancer
kiwifruit	HIV_infection	0.0779107	0	Immunological
kiwifruit	Dehydration	0.126583	0	Unclassified
kiwifruit	Multiple_benign_melanocytic_nevi	0.0828314	0	Unclassified
kiwifruit	Squamous_cell_carcinoma_of_lung	0.0471432	0	Cancer
kiwifruit	HBV	0.0399582	0.0454699	Unclassified
kiwifruit	Pulmonary_hypertension	0.109938	0	Cardiovascular
kiwifruit	Multiple_myeloma_patients_with_osteonecrosis_of_the_jaw	0.125568	0	Unclassified
kiwifruit	Systemic_Juvenile_Idiopathic_Arthritis	0.106966	0	Connective_tissue
kiwifruit	HBV_ALF	0.0674893	0	Unclassified
kiwifruit	HBV_associated_HCC	0.108016	0	Cancer
kiwifruit	HCV	0.191383	0	Unclassified
kiwifruit	NSCLC	0.0356537	0	Cancer
kiwifruit	Ovarian_cancer	0.11091	0	Cancer
kiwifruit	Pancreatic_Cancer	0.044379	0	Cancer
kiwifruit	Papillary_thyroid_carcinoma	0.119783	0	Cancer
kiwifruit	Prostate_Cancer	0.114877	0	Cancer
kiwifruit	Psoriasis	0.116255	0	Dermatological
kiwifruit	Schizophrenia	0.044818	0	Psychiatric
kiwifruit	UC	0.120543	0	Unclassified
kiwifruit	Uterine_fibroids	0.0589528	0	Unclassified
red wine	Adenovirus_infection	0.173582	0	Unclassified
red wine	AML	0.0456197	0	Cancer
red wine	Bladder_cancer	0.0509465	0	Cancer
red wine	Clinically_isolated_syndrome	0.0988709	0	Unclassified
red wine	Colon_cancer	0.0323069	0.00925	Cancer
red wine	EAC	0.0478336	0	Cancer
red wine	Fracture_of_femur	0.0781795	0.0188491	Unclassified
red wine	Small_cell_Lung_cancer	0.0535625	0.00252273	Cancer
red wine	Cardiomyopathy	0.0562004	0	Cardiovascular
red wine	Liver_carcinoma	0.143189	0.037	Cancer
red wine	Alcoholic_hepatitis	0.0331095	0.00925	Unclassified
red wine	Squamous_cell_carcinoma_of_lung	0.0559188	0	Cancer
red wine	Dilated_cardiomyopathy	0.13175	0	Cardiovascular
red wine	Acute_hepatitis_C	0.0688866	0	Metabolic
red wine	Cardiac_hypertrophy	0.153871	0	Unclassified
red wine	Prevention-of-osteoporosis	0.125935	0	Bone
red wine	Huntington's_Disease	0.204498	0	Neurological
red wine	Lung_adenocarcinoma	0.0425483	0	Cancer
red wine	Nasopharyngeal_carcinoma	0.0408608	0	Cancer
red wine	NSCLC	0.0300234	0.0149423	Cancer
red wine	Osteoarthritis	0.0851549	0.00252273	Connective_tissue
red wine	Polycystic_ovary_syndrome	0.186814	0	Unclassified
red wine	Prostate_Cancer	0.0791618	0	Cancer
red wine	Testicular_cancer	0.0539202	0.00925	Cancer
red wine	Uterine_fibroids	0.0562091	0	Unclassified
whey	Asthma	0.226607	0	Respiratory
whey	Colon_cancer	0.155624	0	Cancer
whey	COPD	0.0778871	0	Respiratory
whey	Endometriosis	0.188382	0	Unclassified
whey	ESCC	0.0818037	0	Cancer
whey	Fracture_of_femur	0.174596	0	Unclassified
whey	Periodontitis	0.118017	0	Ear_Nose_Throat
whey	Atrial_fibrillation	0.199782	0	Cardiovascular
whey	Vitamin_A_deficiency	0.123654	0.036075	Unclassified
whey	Emphysema	0.171394	0	Respiratory
whey	Spontaneously_hypertensive	0.132721	0	Unclassified
whey	Malignant_neoplasm_of_stomach	0.0868305	0.00326471	Cancer
whey	Chronic_obstructive_airway_disease	0.153436	0.036075	Unclassified
whey	Acute_hepatitis_C	0.15543	0	Metabolic
whey	Adenoma_of_small_intestine	0.165885	0	Cancer
whey	Carcinoma_in_situ_of_small_intestine	0.186512	0	Cancer
whey	Familial_hypophosphatemic_bone_disease	0.151161	0.0154167	Bone
whey	HBV_ALF	0.116708	0	Unclassified
whey	Interstitial_cystitis	0.227329	0	Unclassified
whey	JIA	0.0705547	0	Unclassified
whey	Lung_cancer	0.116643	0	Cancer
whey	Nasopharyngeal_carcinoma	0.0938967	0	Cancer
whey	Primary_Sjogrens_syndrome	0.106298	0	Unclassified
whey	UC	0.106873	0	Unclassified
Abbreviations: AML, acute myeloid leukemia; CD, Crohn's disease; CML, chronic myelogenous leukemia; COPD, chronic obstructive pulmonary disease; EAC, esophageal adenocarcinoma; ESCC, esophageal squamous cell carcinoma; HBV, hepatitis B virus; HBV-ALF, acute liver failure due to hepatitis B virus; HBV_associated HCC, hepatitis B virus-associated hepatocellular carcinoma; HCC, hepatocellular carcin…
