# Supplementary material for: Designing Dietary Recommendations Using System Level Interactomics Analysis and Network-Based Inference
Source: Front Physiol. 2017 Sep 28;8:753. doi: 10.3389/fphys.2017.00753 (PMC5625024; doi:10.3389/fphys.2017.00753)
Supplement: Supplementary file 6 [file Table6.XLS]

## Sheet: Sheet1
Table S6 Top 3 significantly enriched disease-correlated pathways of diet and drug for each disease class
Disease class	Diet	Drug
Bone	Phagosome	Nucleotide excision repair
	Metabolic pathways	Phagosome
	Oxidative phosphorylation	Toxoplasmosis
Cancer	Metabolic pathways	Cell cycle
	Metabolism of xenobiotics by cytochrome P450	DNA replication
	Phagosome	p53 signaling pathway
Cardiovascular	Arginine and proline metabolism	ECM-receptor interaction
	Complement and coagulation cascades	Malaria
	Metabolic pathways	Endocytosis
Connective_tissue	Ribosome	Toxoplasmosis
	Phagosome	Antigen processing and presentation
	Oxidative phosphorylation	RNA transport
Dermatological	Proteasome	Cell cycle
	Valine, leucine and isoleucine degradation	DNA replication
	Phagosome	Steroid biosynthesis
Ear_Nose_Throat	Protein processing in endoplasmic reticulum	Protein processing in endoplasmic reticulum
	Steroid biosynthesis	Toxoplasmosis
	Metabolic pathways	Sphingolipid metabolism
Endocrine	Metabolic pathways	Antigen processing and presentation
	Oxidative phosphorylation	ECM-receptor interaction
	Phagosome	Metabolic pathways
Immunological	Ribosome	Ribosome
	Phagosome	Phagosome
	Osteoclast differentiation	Proteasome
Metabolic	Retinol metabolism	Retinol metabolism
	Phagosome	Systemic lupus erythematosus
	Toxoplasmosis	Steroid hormone biosynthesis
Muscular	Protein processing in endoplasmic reticulum	TGF-beta signaling pathway
	Pathogenic Escherichia coli infection	Cytokine-cytokine receptor interaction
	Staphylococcus aureus infection	Rheumatoid arthritis
Neurological	Phagosome	Cytokine-cytokine receptor interaction
	Oxidative phosphorylation	Rheumatoid arthritis
	Protein processing in endoplasmic reticulum	Leukocyte transendothelial migration
Ophthalmological	Arginine and proline metabolism	Ribosome biogenesis in eukaryotes
	Protein processing in endoplasmic reticulum	Rheumatoid arthritis
	Phagosome	RNA transport
Psychiatric	Oxidative phosphorylation	Protein processing in endoplasmic reticulum
	Huntington's disease	Metabolic pathways
	Proteasome	Rheumatoid arthritis
Respiratory	Ribosome	Rheumatoid arthritis
	Phagosome	Systemic lupus erythematosus
	Oxidative phosphorylation	Antigen processing and presentation
