# Supplementary material for: Designing Dietary Recommendations Using System Level Interactomics Analysis and Network-Based Inference
Source: Front Physiol. 2017 Sep 28;8:753. doi: 10.3389/fphys.2017.00753 (PMC5625024; doi:10.3389/fphys.2017.00753)
Supplement: Supplementary file 7 [file Table7.XLS]

## Sheet: Sheet1
Table S7 Proximity scores of anti-diet-correlated and FDA-approved (and clinically investigated) drugs against diseases
Disease	Diet	Proximity score (diet)	Drug	Proximity score (drug)
Breast cancer	whey	-0.412971	bevacizumab	-0.25365
	orange	0.988181	goserelin	-0.91891
	soy	2.45654
	tofu	-0.88156
	garlic oil	2.38201
	turnip	0.88635
	alcohol	0.851886
Colon cancer	coconut fat	0.809774	ms-275	-0.484741
	tofu	0.546868
	alcohol	0.535179
	lard diet	1.22492
	cranberry	1.70518
	caffeinated_coffee	-0.117514
	fructose	0.733794
Gastric cancer	turnip	-0.199417	bevacizumab	-0.424162
	caffeinated_coffee	-0.757
	alcohol	-0.290208
	garlic oil	1.85978
	blueberry	0.184571
Prostate cancer	soy	0.228453	cyproterone	-0.448876
	tofu	0.51463	genistein	-1.92175
	whey	-1.65534	docetaxel	-2.68885
	alcohol	-0.457198
	turnip	-1.35855
	lard diet	-0.446986
	fructose	-0.440831
	cranberry	2.47751
Type_2_diabetes_mellitus	red_wine	1.97965	gliquidone	0.992005
	blueberry	0.69983	pioglitazone	-0.488443
	caffeinated_coffee	-0.350016	rosiglitazone	0.858042
	turnip	-0.06913	troglitazone	0.496655
Lung cancer	red_wine	2.21066	erlotinib	-2.66787
	grape	0.447125
	kiwifruit	-2.57198
Ovarian cancer	blueberry	0.203021	altretamine	-0.990032
	caffeinated_coffee	-0.550044
	turnip	0.349806
	soy	1.059
	garlic_oil	1.25516
Lung adenocarcinoma	whey	-1.54442	Flavopiridol (investigational)	-2.2985
	soy	-1.11885
	tofu	-2.10708
	cranberry	-0.269907
	alcohol	-1.21147
	turnip	-1.39801
	coconut fat	-0.592666
	fructose	-0.614831
Bacterial_infection	garlic oil	-0.573148	flucloxacillin	0.944029
Cardiomyopathy	persimmon peel	-0.211872	phenindione	1.30978
	fructose	0.885669
	kiwifruit	2.43284
	tofu	1.61364
	high_fat	1.93887
	cranberry	1.8555
	coconut_fat	1.75111
	lard_diet	0.828245
	alcohol	3.23727
Macular degeneration	alcohol	2.74641	Fenretinide (investigational)	-0.0441354
	kiwifruit	1.17875	nicergoline	0.743852
	persimmon peel	0.534753
	coconut_fat	-2.00534
	tofu	1.53705
	fructose	1.42739
	lard_diet	-0.882356
	high_fat	1.92755
	soy	-0.295067
Osteoporosis	alcohol	3.50993	calcitriol	1.00812
	kiwifruit	3.6892	equilin	2.31397
	persimmon peel	2.07463	ergocalciferol	2.13393
	cranberry	0.715513	estropipate	2.31099
	lard_diet	-0.515146
	high_fat	2.86706
Parkinson's	red_wine	0.789431	apomorphine	0.255479
	kiwifruit	-2.12207	biperiden	1.95422
	blueberry	2.01799	bromocriptine	0.173698
			Idazoxan (experimental)	-1.67848
			levodopa	-0.947785
			lisuride	0.996356
			Memantine (experimental)	-1.52024
			metixene	0.219923
			orphenadrine	0.537803
			pergolide	1.06969
			procyclidine	2.40153
			Rottlerin (experimental)	-0.59849
			selegiline	0.478968
			trihexyphenidyl	0.520095
Psoriasis	whey	-1.85008	methoxsalen	-1.11623
	orange	-2.25881
	soy	-0.354968
	tofu	0.762478
	turnip	-0.675017
	caffeinated_coffee	0.178684
	garlic_oil	-1.1077
Sarcoma_tumor	tofu	-1.25439	ifosfamide	-0.383165
	grape	0.447125
	alcohol	0.581719
	persimmon peel	-0.560627
	cranberry	2.72089
	lard_diet	-0.188566
	soy	1.95723
Atrial_fibrillation	orange	0.670126	ouabain	2.28344
Congestive_heart_failure	alcohol	1.13039	amiloride	-0.173023
			amrinone	1.09151
			bumetanide	0.803755
			furosemide	-1.13881
			hydroflumethiazide	-0.772342
			milrinone	0.744085
			ramipril	0.633316
			torasemide	0.65031
HCV	red_wine	0.42383	interferon_gamma (experimental)	-2.22624
	caffeinated_coffee	0.0158245
	grape	-0.214286
Rheumatoid_arthritis	orange	0.825001	dexamethasone	1.6246
	red_wine	3.10868	diclofenac	0.426572
	cranberry	2.22006	fenoprofen	0.904723
	garlic_oil	1.58645	flurbiprofen	0.422034
	fructose	0.945305	ketoprofen	1.04319
	tofu	0.48352	leflunomide	0.735001
	persimmon peel	-0.153591	methylprednisolone	-0.743946
			nabumetone	0.805507
			naproxen	-0.0116504
			prednisolone	-0.412597
			sulfasalazine	0.663998
			sulindac	-0.097781
			tenoxicam	-0.20084
			tolmetin	-0.862165
