# Supplementary material for: Designing Dietary Recommendations Using System Level Interactomics Analysis and Network-Based Inference
Source: Front Physiol. 2017 Sep 28;8:753. doi: 10.3389/fphys.2017.00753 (PMC5625024; doi:10.3389/fphys.2017.00753)
Supplement: Supplementary file 8 [file Table8.XLS]

## Sheet: Sheet1
Table S8 Identified synergistic food pairs
synergistic food pairs	interaction.score
alcohol-kiwifruit	0.0179923
alcohol-garlic_oil	0.0112662
persimmon peel-kiwifruit	0.00756684
soy-whey	0.00487641
alcohol-persimmon peel	0.0038675
high_fat-kiwifruit	0.00353119
orange-cranberry	0.00269043
tofu-high_fat	0.00269043
coconut_fat-lard_diet	0.00218598
garlic_oil-fructose	0.00184967
cranberry-kiwifruit	0.00168152
persimmon peel-high_fat	0.00151337
tofu-garlic_oil	0.00134522
tofu-soy	0.00134522
fructose-kiwifruit	0.00134522
alcohol-fructose	0.00117706
fructose-high_fat	0.00117706
garlic_oil-soy	0.00084076
alcohol-coconut_fat	0.000672608
alcohol-soy	0.000672608
alcohol-high_fat	0.000672608
tofu-whey	0.000672608
garlic_oil-caffeinated_coffee	0.000672608
garlic_oil-cranberry	0.000672608
fructose-cranberry	0.000672608
orange-caffeinated_coffee	0.000504456
garlic_oil-turnip	0.000504456
garlic_oil-red_wine	0.000504456
cranberry-soy	0.000504456
cranberry-red_wine	0.000504456
cranberry-whey	0.000504456
orange-tofu	0.000336304
orange-soy	0.000336304
orange-red_wine	0.000336304
persimmon peel-garlic_oil	0.000336304
coconut_fat-kiwifruit	0.000336304
turnip-caffeinated_coffee	0.000336304
fructose-caffeinated_coffee	0.000336304
fructose-soy	0.000336304
alcohol-tofu	0.000168152
alcohol-lard_diet	0.000168152
grape-kiwifruit	0.000168152
orange-coconut_fat	0.000168152
orange-turnip	0.000168152
orange-whey	0.000168152
persimmon peel-coconut_fat	0.000168152
persimmon peel-lard_diet	0.000168152
persimmon peel-cranberry	0.000168152
persimmon peel-whey	0.000168152
tofu-kiwifruit	0.000168152
tofu-red_wine	0.000168152
coconut_fat-turnip	0.000168152
coconut_fat-fructose	0.000168152
lard_diet-fructose	0.000168152
lard_diet-kiwifruit	0.000168152
garlic_oil-whey	0.000168152
cranberry-high_fat	0.000168152
kiwifruit-whey	0.000168152
